# Supplementary material for: Non-invasive molecularly-specific millimeter-resolution manipulation of brain circuits by ultrasound-mediated aggregation and uncaging of drug carriers
Source: Nat Commun. 2020 Oct 1;11:4929. doi: 10.1038/s41467-020-18059-7 (PMC7529901; doi:10.1038/s41467-020-18059-7)
Supplement: Supplementary file 5 — Source Data [file 41467_2020_18059_MOESM5_ESM.xlsx]

## Sheet: Fig. 3c
	Normalized Evoked Local Field Potentials Peak Negative Values after Rolling Window application
Time (mins)	Muscimol loaded UC-Carriers+AU-FUS	Blank UC-Carriers+AU-FUS	AU-FUS Only	Muscimol loaded UC-Carriers Only	AU-FUS+Free Musc	AU-FUS+FreeMusc+Blank UC-Carriers
0	98.6265	105.678	95.3812	96.6929	94.5	88.3
0.0655	98.8115	105.712	95.3398	97.0935	94.6	88.9
0.131	98.8068	105.596	95.3356	96.9309	94.7	88.9
0.1965	99.3024	105.367	95.5478	96.8805	95	88.8
0.262	99.3507	105.291	95.4832	96.7177	94.6	88.9
0.3275	99.2832	105.262	95.7789	96.8093	94.6	89.2
0.393	99.4156	105.336	95.7754	96.89	94.4	89.5
0.4585	99.6846	105.177	95.7298	96.6978	94.5	89.4
0.524	99.7141	105.051	95.9901	96.8305	94.3	89.6
0.5895	99.6013	105.122	95.9267	96.776	94.3	89.7
0.655	99.4798	105.06	95.9095	96.7886	94.7	89.7
0.7205	99.444	104.984	95.8788	96.7845	94.7	89.6
0.786	99.6415	104.715	95.8177	96.801	95.2	89.6
0.8515	99.7367	104.423	95.7252	96.8283	95.2	89.6
0.917	99.7174	104.222	96.0483	96.7787	94.6	89.7
0.9825	99.6968	104.029	95.8174	96.5715	94.1	89.5
1.048	99.9751	103.871	95.6528	96.6434	93.8	89.8
1.1135	100.206	103.823	95.9561	96.7803	93.7	89.8
1.179	100.012	103.769	96.1473	96.941	93.1	90
1.2445	99.8053	103.611	96.0511	96.9502	93.3	90.4
1.31	99.6283	103.507	95.7926	97.0908	93.3	90.9
1.3755	99.6882	103.427	95.6691	97.1291	92.9	91
1.441	99.6982	103.422	95.743	97.3248	93.4	91.3
1.5065	99.8165	103.265	95.682	97.2373	93.4	91.1
1.572	99.5953	103.312	95.7461	97.285	93.3	91
1.6375	99.6094	103.221	95.9932	97.5177	93.2	91.6
1.703	99.5016	103.284	96.2293	97.2344	93.1	91.9
1.7685	99.3167	103.003	96.4574	97.4811	93.4	92.1
1.834	99.2637	102.971	96.5717	97.7316	93.3	92.4
1.8995	99.0902	102.947	96.6789	97.5835	93.3	92.6
1.965	98.9318	102.818	96.9272	97.7751	93.4	92.6
2.0305	99.2925	102.852	97.192	97.8572	93.7	92.8
2.096	99.158	102.94	97.1713	97.9787	94	93.2
2.1615	99.1492	102.886	97.3945	97.9758	94.2	93.5
2.227	99.0343	102.781	97.6811	98.145	93.8	93.3
2.2925	98.53	102.759	98.0505	98.5134	94.2	93.3
2.358	98.6323	102.602	98.2482	98.2224	94.4	93.2
2.4235	98.9398	102.477	98.23	98.1419	94.4	93.2
2.489	98.7904	102.461	98.5693	98.106	94.6	93.4
2.5545	99.1783	102.274	98.7105	98.0428	94.6	93.6
2.62	99.0867	102.301	98.8806	97.8637	94.7	94
2.6855	98.7848	102.276	99.0158	97.9638	94.4	94.2
2.751	98.4686	102.012	99.1227	98.1549	94.5	93.9
2.8165	98.773	101.876	99.3251	97.9619	94.5	93.9
2.882	98.8457	101.716	99.5725	97.8574	94.6	94
2.9475	98.5351	101.621	99.4874	97.5453	94.9	93.9
3.013	98.7556	101.591	99.4718	97.3021	95.3	94.2
3.0785	98.7332	101.615	99.2823	97.1837	95.5	94.2
3.144	98.5737	101.673	99.0404	97.3065	95.4	94.6
3.2095	98.4133	101.496	98.9859	97.4091	95.6	94.7
3.275	98.6004	101.456	98.9684	97.3394	95.6	94.7
3.3405	98.9883	101.542	98.9055	97.6365	95.7	94.3
3.406	98.8082	101.33	98.6495	97.7371	96	94.7
3.4715	98.8195	101.326	98.9301	97.8915	96.2	94.9
3.537	98.9505	101.271	98.9497	97.9054	96.5	95.3
3.6025	98.8268	101.234	98.805	97.7733	96.5	95.7
3.668	99.1849	101.027	98.6696	98.0577	96.7	95.9
3.7335	99.0674	100.983	98.473	98.2854	96.9	95.8
3.799	99.0178	100.585	98.4891	98.3813	97.5	96.1
3.8645	98.8693	100.552	98.4728	98.2603	97.5	96.3
3.93	99.0721	100.532	98.5595	98.3547	97.3	96.4
3.9955	98.9849	100.671	98.7381	98.2769	97.6	96.5
4.061	99.076	100.369	98.714	98.3494	97.4	96.4
4.1265	99.106	100.248	98.78	98.3572	97.4	96.1
4.192	99.3056	100.131	99.0051	98.6474	97.5	96.1
4.2575	99.3432	100	99.074	98.6271	97.5	96.4
4.323	99.6732	99.7901	99.0524	98.6816	97.6	96.4
4.3885	100.074	99.7293	99.2348	98.8729	97.6	96.5
4.454	100.023	99.6414	99.1459	98.8326	97.7	96.6
4.5195	99.5708	99.583	99.3547	99.0647	97.7	96.6
4.585	99.8325	99.5781	99.3127	99.0818	97.7	96.3
4.6505	99.5521	99.5887	99.5629	99.1932	97.7	96.3
4.716	99.5477	99.526	99.8188	99.5347	97.6	96.8
4.7815	99.993	99.3492	99.6397	99.6731	97.8	97.5
4.847	99.925	99.3692	99.4985	99.7267	97.9	97.6
4.9125	99.8312	99.3021	99.3316	100.015	97.9	97.5
4.978	99.9214	99.3441	99.2657	99.8158	98.1	98
5.0435	99.8831	99.2327	98.7552	99.6853	98	98.4
5.109	99.8054	99.3084	98.7652	99.8697	98	98.5
5.1745	99.8172	99.2882	98.8407	99.8235	98.1	98.4
5.24	99.7421	99.2231	98.8288	99.5656	98.4	98.9
5.3055	99.5276	99.0939	99.0179	99.5927	98.5	99
5.371	99.4838	98.88	99.1696	99.6662	98.3	99.1
5.4365	99.6206	98.9919	99.4462	99.6779	98.7	99.2
5.502	99.7318	98.9047	99.263	99.5791	99.2	99.4
5.5675	99.7957	98.8587	99.4151	99.6813	99.2	99.2
5.633	99.9106	98.6401	99.8832	99.364	99.2	99.3
5.6985	99.8001	98.7301	99.9651	99.4385	99.2	100
5.764	99.9305	98.799	100.025	99.0465	99.3	100
5.8295	99.7253	98.8829	100.204	99.0502	99.2	101
5.895	99.5416	98.8749	100.482	98.8254	99.3	101
5.9605	99.5219	98.8959	100.472	98.9516	99.5	102
6.026	99.8001	98.7205	100.771	99.3009	99.6	102
6.0915	100.106	98.6472	100.753	99.7375	99.7	103
6.157	100.154	98.6021	100.607	99.5495	99.7	104
6.2225	100.26	98.5049	100.661	99.4165	100	103
6.288	100.087	98.5303	101.101	99.6289	100	104
6.3535	100.18	98.5075	101.171	99.1519	100	104
6.419	100.466	98.5596	101.345	98.7752	99.9	105
6.4845	100.487	98.3871	101.667	98.8638	99.8	105
6.55	100.689	98.3878	101.596	98.8445	99.9	106
6.6155	100.812	98.4472	101.685	98.5394	99.8	106
6.681	100.372	98.3867	101.827	98.6396	100	106
6.7465	100.404	98.1642	101.782	98.5187	100	106
6.812	100.923	98.2776	101.804	98.5102	100	106
6.8775	100.777	98.4866	101.745	98.4368	99.8	106
6.943	100.694	98.5063	101.859	98.5528	100	106
7.0085	100.749	98.5347	102.221	98.9427	99.9	106
7.074	100.525	98.2955	102.01	98.9342	99.9	106
7.1395	100.419	98.2396	101.908	99.2822	100	107
7.205	100.305	98.1286	102.001	99.4801	100	107
7.2705	100.63	98.1361	102.206	99.5626	101	107
7.336	100.271	98.2	102.302	99.5258	101	108
7.4015	100.348	98.0284	102.256	99.793	101	108
7.467	100.35	97.9122	102.242	100.399	101	108
7.5325	99.8407	97.7217	102.514	101.143	102	108
7.598	99.9162	97.5481	102.607	101.254	102	108
7.6635	100.083	97.5909	102.658	101.411	102	109
7.729	100.011	97.5942	102.52	101.497	102	109
7.7945	99.7884	97.4131	102.587	101.935	103	109
7.86	100.145	97.5123	102.751	102.416	103	109
7.9255	100.091	97.297	102.968	102.874	103	109
7.991	100.253	97.226	103.114	103.49	103	109
8.0565	100.282	97.1418	103.039	103.425	104	110
8.122	100.407	97.0288	103.172	103.752	104	110
8.1875	100.628	96.9281	103.234	103.839	104	111
8.253	100.683	96.9627	103.261	104.01	105	111
8.3185	100.936	96.738	103.457	104.067	105	111
8.384	101.037	96.9168	103.509	104.381	106	111
8.4495	100.923	96.7998	103.7	104.776	106	111
8.515	100.879	96.7058	103.603	105.538	107	111
8.5805	100.937	96.7648	103.747	105.512	107	111
8.646	101.115	96.9188	103.794	105.53	108	111
8.7115	101.551	96.7569	103.707	106.01	108	111
8.777	101.815	96.5412	103.834	106.236	108	111
8.8425	101.624	96.4404	103.994	106.192	108	111
8.908	102.113	96.293	104.269	106.334	109	111
8.9735	102.258	96.4672	104.605	106.524	109	111
9.039	102.13	96.1515	104.606	106.692	110	111
9.1045	102.083	96.0144	105.017	106.79	110	112
9.17	101.932	96.0441	105.037	106.982	110	111
9.2355	102.099	96.0281	105.167	106.963	110	111
9.301	102.3	95.8899	105.054	107.08	110	112
9.3665	102.409	95.7951	105.101	107.296	110	112
9.432	102.374	95.7272	105.263	107.622	110	112
9.4975	101.943	95.6088	105.379	107.927	110	112
9.563	102.128	95.5388	105.259	108.192	111	112
9.6285	102.637	95.5193	105.17	107.932	111	112
9.694	102.589	95.5495	105.459	108.032	111	112
9.7595	102.544	95.4438	105.575	107.988	111	112
9.825	102.835	95.4036	105.617	108.342	112	112
9.8905	102.943	95.2423	105.984	108.335	111	112
9.956	102.747	95.2724	106.01	108.05	111	112
10.0215	103.144	95.1513	105.983	108.182	111	112
10.087	103.378	94.9521	105.965	108.217	111	112
10.1525	103.681	95.0432	105.786	108.387	111	112
10.218	103.571	94.9414	105.614	108.188	111	112
10.2835	104.009	94.8292	105.809	108.271	111	112
10.349	104.013	94.77	106.246	108.209	111	112
10.4145	103.807	94.6596	106.46	107.997	111	112
10.48	103.747	94.8266	106.543	108.018	110	112
10.5455	103.675	94.9726	106.482	107.708	110	112
10.611	103.762	94.8487	106.55	107.383	110	112
10.6765	104.356	94.7449	106.295	107.552	110	112
10.742	103.884	94.8502	106.056	107.823	110	112
10.8075	104.15	94.9384	106.234	107.759	110	112
10.873	104.052	95.0561	106.297	107.701	110	112
10.9385	103.863	95.0931	106.474	107.651	110	113
11.004	103.976	95.1263	106.621	107.758	110	113
11.0695	103.963	95.0631	106.351	107.462	110	113
11.135	103.711	95.072	106.598	107.283	110	113
11.2005	103.784	95.1245	106.427	107.126	110	113
11.266	103.825	95.1274	106.805	106.941	110	113
11.3315	103.561	94.9826	106.684	106.639	110	113
11.397	103.642	94.8789	106.834	106.456	110	113
11.4625	103.639	94.7845	107.088	106.424	110	113
11.528	103.612	94.6995	107.412	106.112	110	114
11.5935	104.008	94.6573	107.347	106.015	110	113
11.659	103.981	94.414	107.418	106.004	110	113
11.7245	104.465	94.3901	107.664	105.876	110	113
11.79	104.621	94.3755	107.57	106.329	110	114
11.8555	104.756	94.2744	107.883	106.001	110	113
11.921	104.765	94.2578	108.147	105.983	110	113
11.9865	104.655	94.3525	108.504	105.88	110	113
12.052	104.844	94.2307	108.731	105.698	110	112
12.1175	105.041	94.1909	108.594	105.45	110	112
12.183	104.971	94.1184	108.543	105.434	110	112
12.2485	104.551	94.2514	108.91	105.413	110	112
12.314	104.461	94.3748	108.851	104.877	110	112
12.3795	104.427	94.2871	109.001	104.719	110	112
12.445	104.844	94.2606	109.161	104.708	110	112
12.5105	105.275	94.6297	109.466	104.889	110	112
12.576	105.308	94.7531	109.89	104.84	110	112
12.6415	105.336	94.7549	110.202	104.729	110	112
12.707	105.08	94.6082	110.268	104.647	110	112
12.7725	105.235	94.9102	110.824	104.925	111	112
12.838	105.068	94.766	111.248	104.959	111	112
12.9035	104.794	94.8742	111.054	105.148	111	111
12.969	104.728	94.9439	111.079	104.908	111	111
13.0345	104.931	94.9504	111.181	104.765	111	111
13.1	105.017	95.1737	111.227	104.703	111	110
13.1655	104.923	95.2797	111.292	104.496	112	110
13.231	104.665	95.2444	111.41	104.366	112	110
13.2965	104.808	95.4421	111.533	104.257	112	110
13.362	104.715	95.4213	111.713	104.556	112	111
13.4275	104.545	95.5191	111.621	104.416	112	110
13.493	104.356	95.6735	111.408	104.465	112	110
13.5585	104.194	95.8359	111.445	104.73	112	109
13.624	104.346	95.8651	111.287	104.713	112	109
13.6895	104.415	95.7947	111.247	104.713	113	109
13.755	104.482	95.5774	111.077	104.711	113	110
13.8205	104.37	95.5843	111.018	105.006	113	109
13.886	104.273	95.6463	110.976	104.774	113	109
13.9515	104.231	95.7558	110.809	105.059	113	109
14.017	104.36	95.8106	110.482	105.27	113	109
14.0825	104.877	95.6729	110.368	104.822	113	109
14.148	104.911	95.6113	110.18	105.141	113	109
14.2135	104.744	95.6818	110.534	105.122	113	109
14.279	104.89	95.7286	110.424	105.275	113	109
14.3445	104.514	95.9586	110.524	105.335	113	109
14.41	104.52	95.8551	110.501	105.593	113	108
14.4755	104.615	95.943	110.247	105.608	112	108
14.541	105.286	96.0033	110.22	105.622	113	108
14.6065	104.987	96.0884	110.08	105.707	113	108
14.672	104.732	96.234	110.294	105.636	113	108
14.7375	104.954	96.6121	110.506	105.742	113	107
14.803	104.933	96.6386	110.852	105.709	113	107
14.8685	104.938	96.6369	111.058	105.854	113	107
14.934	105.546	96.5796	111.483	105.809	113	107
14.9995	105.582	96.7048	111.787	105.992	113	107
15.065	105.623	96.735	112.018	105.869	113	107
15.1305	105.107	96.6862	112.501	105.745	113	107
15.196	105.292	96.8937	112.635	105.726	113	107
15.2615	105.242	96.9234	113.025	105.604	113	107
15.327	105.347	97.0297	113.024	105.474	113	106
15.3925	105.49	97.4277	113.321	105.478	113	106
15.458	105.258	97.827	113.529	105.071	112	106
15.5235	105.26	98.3149	113.668	105.312	112	106
15.589	105.453	98.7429	114	105.046	112	106
15.6545	105.521	99.0115	114.04	105.294	112	106
15.72	105.176	99.1673	114.118	105.487	112	106
15.7855	105.291	99.136	114.454	106.015	112	106
15.851	105.331	99.5628	114.583	105.962	113	106
15.9165	105.377	99.8174	114.449	106.376	113	106
15.982	105.057	100.039	114.491	106.311	113	106
16.0475	104.763	99.7851	114.481	106.813	113	106
16.113	104.512	99.9329	114.477	106.555	113	106
16.1785	104.733	99.9131	114.71	106.17	113	106
16.244	104.797	99.971	115.003	106.293	113	106
16.3095	105.003	99.9658	115.11	106.234	113	106
16.375	104.842	99.9267	115.11	106.077	113	106
16.4405	105.067	99.8642	114.942	106.065	113	106
16.506	105.209	100.043	114.832	105.563	113	106
16.5715	104.795	100.137	115.279	105.633	113	105
16.637	104.749	100.237	115.784	105.715	113	105
16.7025	104.732	100.395	115.824	105.479	113	105
16.768	104.767	100.418	116.143	105.945	113	105
16.8335	104.971	100.611	116.514	105.82	113	104
16.899	105.012	100.616	116.649	106.008	113	104
16.9645	104.837	100.533	116.895	106.163	113	104
17.03	104.657	100.599	117.125	106.327	113	104
17.0955	104.602	100.652	117.248	106.532	113	104
17.161	104.604	100.838	117.387	106.409	113	103
17.2265	104.772	100.864	117.18	106.906	112	103
17.292	104.576	100.804	117.601	107.242	112	103
17.3575	104.402	100.782	117.582	107.227	113	103
17.423	104.267	101.065	117.686	107.125	113	103
17.4885	104.698	101.083	117.779	107.261	113	102
17.554	104.874	101.001	118.099	107.414	113	102
17.6195	105.01	101.064	118.284	107.189	113	101
17.685	105.413	101.149	118.262	107.649	113	101
17.7505	105.246	101.246	118.591	107.521	113	101
17.816	104.806	101.447	118.498	107.732	113	100
17.8815	104.365	101.458	118.47	107.42	113	99.8
17.947	104.19	101.592	118.462	107.746	113	99.2
18.0125	104.31	101.588	118.794	107.741	112	99.3
18.078	104.381	101.662	118.296	107.673	112	98.8
18.1435	104.184	101.664	118.392	108.057	112	98.3
18.209	103.914	101.706	118.493	108.318	112	98.2
18.2745	103.941	101.843	118.442	107.944	112	97.8
18.34	104.07	101.984	118.718	107.865	112	97.5
18.4055	104.235	101.928	118.761	108.145	112	97.5
18.471	104.526	101.943	118.612	108.519	112	97.6
18.5365	104.443	101.912	118.886	108.652	111	97.4
18.602	103.978	101.69	119.072	108.504	112	97.3
18.6675	103.996	101.53	119.256	108.759	112	96.8
18.733	104.264	101.325	119.283	108.822	112	96.6
18.7985	104.062	101.395	119.347	108.835	111	96.6
18.864	104.165	101.436	119.688	109.007	112	96.5
18.9295	104.061	101.491	119.649	109.09	111	96.2
18.995	103.865	101.499	119.724	109.288	111	96.3
19.0605	103.391	101.77	119.459	109.574	111	95.9
19.126	103.336	101.739	119.586	109.781	111	95.8
19.1915	103.108	101.926	120.06	109.585	111	95.4
19.257	102.958	102.066	119.964	109.41	110	95.3
19.3225	103.265	102.302	119.814	109.208	110	95
19.388	102.808	102.334	119.713	109.138	110	94.5
19.4535	102.618	102.337	119.716	109.375	110	94.6
19.519	102.397	102.389	120.228	108.873	110	94.4
19.5845	102.351	102.709	120.298	108.613	109	94.1
19.65	102.262	102.761	120.471	108.387	109	93.7
19.7155	102.194	102.904	120.543	107.957	109	93.8
19.781	101.857	102.978	120.153	107.733	108	93.6
19.8465	101.918	103.259	120.29	108.021	108	93.2
19.912	101.53	103.374	120.458	107.551	108	93.2
19.9775	101.104	103.317	120.768	107.532	107	92.5
20.043	100.886	103.299	120.611	108.198	107	92.3
20.1085	100.392	103.271	120.508	108.327	107	92.4
20.174	100.106	103.206	120.596	108.512	106	92.1
20.2395	99.7387	103.614	120.513	109.038	106	91.7
20.305	99.6442	103.712	120.802	108.394	106	91.7
20.3705	99.3708	103.78	120.84	109.017	105	91.4
20.436	98.9878	103.946	120.861	109.543	105	91.3
20.5015	98.6088	103.998	121.268	109.316	105	91.4
20.567	98.4587	104.266	121.301	109.723	105	91.5
20.6325	98.2913	104.43	120.969	109.9	105	91.2
20.698	97.5818	104.41	120.893	109.769	105	91
20.7635	97.3954	104.391	120.883	109.834	104	91.2
20.829	97.2221	104.224	121.165	109.716	104	91
20.8945	96.989	104.302	120.751	110.051	104	90.9
20.96	96.8774	104.358	120.7	109.591	104	90.6
21.0255	96.5832	104.474	120.869	109.555	103	90.6
21.091	96.0187	104.47	121.14	109.486	103	90.3
21.1565	95.8746	104.507	121.588	109.258	103	90.4
21.222	95.3856	104.661	121.073	109.68	103	90.6
21.2875	95.456	104.88	121.085	109.748	103	90.7
21.353	95.0893	104.99	121.275	109.876	103	91
21.4185	94.6453	105.023	121.356	110.544	102	90.7
21.484	94.276	105.199	120.92	110.848	103	90.9
21.5495	94.0904	105.426	120.962	110.975	103	91.3
21.615	93.6785	105.358	121.173	110.833	102	91.2
21.6805	93.4466	105.672	121.146	111.032	103	91.4
21.746	93.5598	105.593	120.935	111.198	102	91.5
21.8115	93.0454	105.553	120.999	111.312	102	91.5
21.877	92.5644	105.606	121.209	111.343	102	91.8
21.9425	92.5645	105.583	121.564	111.12	102	92
22.008	92.4815	105.827	121.773	111.025	103	92.1
22.0735	91.846	106.109	121.862	111.074	103	91.8
22.139	91.5008	106.155	121.605	111.112	103	91.5
22.2045	91.6538	106.319	121.77	111.282	103	91.7
22.27	91.3963	106.22	122.105	111.612	103	92.1
22.3355	91.4559	106.298	122.025	111.795	103	92.4
22.401	91.0062	106.248	122.069	111.945	103	92.4
22.4665	90.2705	106.393	122.491	111.737	103	92.3
22.532	90.388	106.376	122.957	111.436	103	92.5
22.5975	90.1139	106.18	123.044	111.652	103	92.7
22.663	90.0012	106.318	122.941	111.54	103	92.8
22.7285	89.8531	106.286	123.083	111.549	103	92.9
22.794	89.8946	106.389	123.259	111.489	103	93
22.8595	89.7386	106.618	123.319	111.625	103	93.4
22.925	89.7477	106.516	123.131	111.956	103	93.6
22.9905	89.4119	106.469	123.235	112.593	104	93.5
23.056	89.3528	106.534	122.718	112.926	104	93.8
23.1215	89.1942	106.682	122.426	113.042	104	93.9
23.187	88.8794	107.044	122.336	113.226	104	93.9
23.2525	88.7031	107.464	122.569	113.582	104	94.2
23.318	88.6901	107.665	122.444	113.527	104	94
23.3835	88.1718	107.725	122.578	114.011	104	94.4
23.449	87.8569	107.663	122.783	114.271	104	94.4
23.5145	87.2313	107.762	122.484	114.503	104	94.5
23.58	86.9987	107.965	122.827	114.171	104	94
23.6455	86.6665	108.105	122.823	114.426	104	94.2
23.711	86.3349	108.24	122.834	114.688	104	94.5
23.7765	85.927	108.265	122.694	114.91	104	94.9
23.842	85.6443	108.453	122.543	115.088	104	95.2
23.9075	85.3138	108.497	122.964	115.397	104	95.3
23.973	85.1351	108.41	123.053	115.624	104	95.6
24.0385	85.0339	108.313	122.884	116.301	104	95.6
24.104	85.0361	108.249	122.961	116.896	104	95.2
24.1695	84.6457	108.258	122.988	117.043	103	95.5
24.235	84.1121	108.442	122.992	117.127	103	95.9
24.3005	83.5295	108.124	122.835	117.013	103	96
24.366	83.3023	108.02	122.685	117.129	103	96
24.4315	83.0565	107.998	122.396	116.891	103	96.4
24.497	83.1029	108.198	122.216	117.284	102	96.1
24.5625	82.8265	107.978	121.864	117.538	102	96.4
24.628	82.4181	108.334	121.575	117.575	102	97
24.6935	82.0733	108.457	121.632	117.801	102	97.4
24.759	81.9096	108.563	121.866	117.928	102	97.6
24.8245	81.522	108.69	121.83	118.168	101	98.1
24.89	81.38	108.524	121.902	118.252	101	98.4
24.9555	81.1452	108.544	122.307	118.664	101	98.4
25.021	81.1027	108.53	122.248	118.606	101	99
25.0865	80.8957	108.488	122.158	118.839	101	98.8
25.152	80.5969	108.599	122.212	118.874	101	98.9
25.2175	80.3781	108.915	122.224	119.101	101	98.9
25.283	80.0063	108.706	122.331	119.572	101	99.3
25.3485	79.7744	108.817	121.971	119.194	101	99.5
25.414	79.4479	109.088	122.086	118.825	101	99.3
25.4795	79.1775	109.306	122.063	118.803	99.9	98.9
25.545	78.9006	109.773	122.139	118.786	99.7	98.7
25.6105	78.469	109.785	122.102	118.376	99.6	98.4
25.676	78.3614	109.942	122.158	118.649	99.8	98.3
25.7415	78.0828	110.078	122.121	118.431	100	98.2
25.807	77.7355	109.961	122.324	118.742	99.9	98.2
25.8725	77.266	110.332	122.348	118.848	99.6	98.3
25.938	76.8128	110.404	122.362	118.981	99.2	98.7
26.0035	76.6267	110.687	122.379	119.162	99.2	98.7
26.069	76.252	110.528	122.392	118.983	99	98.8
26.1345	76.0097	110.817	122.307	118.977	99	98.8
26.2	75.7948	110.851	122.176	119.058	98.9	99.2
26.2655	75.6927	111.026	122.194	118.894	99.2	99.2
26.331	75.1268	111.256	121.933	118.6	98.8	99
26.3965	74.8294	111.362	121.853	119.025	99	99.2
26.462	74.5441	111.469	121.874	118.844	98.9	99.6
26.5275	74.1256	111.35	121.881	118.726	98.6	99.7
26.593	73.8737	111.71	121.63	118.95	98.5	99.8
26.6585	73.6729	111.632	121.631	119.028	98.4	99.7
26.724	72.9181	112.045	121.419	119.023	98.1	99.6
26.7895	72.766	112.028	121.286	118.858	98.1	99.7
26.855	72.443	112.435	121.346	118.706	98	99.8
26.9205	72.2633	112.573	121.22	118.707	97.9	99.9
26.986	71.9303	112.822	121.064	118.663	98.1	100
27.0515	71.5978	112.813	120.635	118.613	98.1	100
27.117	71.2432	112.843	120.651	118.808	98.1	101
27.1825	70.8861	112.799	120.421	118.952	98.1	101
27.248	70.5637	112.506	120.314	118.857	98	101
27.3135	70.1976	112.402	120.391	118.425	98.1	100
27.379	69.9157	112.259	119.977	118.281	98.3	100
27.4445	69.5105	112.273	119.837	118.095	97.9	100
27.51	69.399	112.37	119.631	118.132	98	100
27.5755	69.0093	112.557	119.199	117.71	97.8	99.7
27.641	68.7306	112.179	119.22	117.843	97.7	99.7
27.7065	68.4853	112.187	119.446	117.376	97.7	99.8
27.772	68.324	111.913	119.702	117.255	97.5	99.6
27.8375	68.1745	112.126	119.544	116.744	97.1	99.3
27.903	67.9857	112.133	119.453	116.992	96.9	99.3
27.9685	67.3125	112.159	119.045	117.127	96.8	99
28.034	67.1224	112.087	118.721	117.191	96.8	99
28.0995	66.7148	112.308	118.574	117.01	96.7	99
28.165	66.379	112.234	118.482	117.581	96.7	99
28.2305	65.9915	112.388	118.933	117.698	96.5	99
28.296	65.6786	112.424	118.91	118.314	96.7	98.9
28.3615	65.4388	112.479	118.416	118.118	96.8	99.1
28.427	65.1799	112.584	117.825	118.377	96.4	99
28.4925	65.0405	112.475	118.089	118.434	96.3	99.2
28.558	64.6834	112.582	118.054	118.263	96.4	99.4
28.6235	64.2741	112.472	117.883	118.752	96	99.3
28.689	64.0799	112.414	118.138	118.263	95.8	99.2
28.7545	63.9524	112.389	118.173	118.374	95.6	98.9
28.82	63.7319	112.55	118.207	118.385	95.4	98.9
28.8855	63.4512	112.426	117.679	118.644	95.3	98.9
28.951	63.1605	112.268	117.559	118.592	95.7	99.3
29.0165	62.716	112.255	117.573	118.683	96.1	99.2
29.082	62.5729	112.162	117.592	118.434	96.1	99.3
29.1475	62.3968	111.951	117.276	118.638	95.8	99.3
29.213	62.1585	111.673	116.986	118.787	95.8	99.3
29.2785	61.636	111.624	116.871	118.975	95.5	99.4
29.344	61.1704	111.497	116.853	119.137	95.8	99.2
29.4095	60.7894	111.54	116.526	119.564	95.7	99.4
29.475	60.2627	111.448	116.534	119.226	95.1	99.3
29.5405	60.1148	111.312	116.528	119.791	95	99.2
29.606	59.9638	111.196	116.658	120.013	94.9	99.3
29.6715	59.862	111.06	116.421	120.322	95.1	99.3
29.737	59.6312	110.884	116.536	120.777	95.3	99.2
29.8025	59.243	110.693	116.377	121.502	95.3	99.3
29.868	58.9668	110.489	116.695	121.041	95.4	99.2
29.9335	58.7851	110.506	116.651	120.676	95.5	99.3
29.999	58.5934	110.384	116.317	120.768	95.9	99.2
30.0645	58.2803	110.184	116.116	121.755	96	99.2
30.13	58.0025	109.986	115.801	122.183	96	99
30.1955	57.5853	109.912	115.777	122.856	95.8	98.9
30.261	57.1606	109.88	115.778	122.684	95.9	99.1
30.3265	57.0262	109.814	115.871	123.09	96	98.9
30.392	56.7466	109.843	115.917	123.07	95.9	98.5
30.4575	56.4578	109.677	115.628	122.618	95.9	99
30.523	56.0789	109.706	115.696	123.043	95.7	98.8
30.5885	55.8733	109.44	115.369	123.354	95.6	99.1
30.654	55.4845	109.664	115.172	123.797	95.5	99.1
30.7195	55.2969	109.615	115.336	123.643	95.7	98.9
30.785	55.1272	109.555	115.057	123.615	95.8	98.5
30.8505	54.9073	109.255	115.209	123.956	95.7	98.8
30.916	54.6292	109.241	115.358	123.583	95.8	98.6
30.9815	54.5584	109.1	115.265	124.043	95.8	98.7
31.047	54.4134	108.95	115.243	123.257	95.7	98.8
31.1125	54.0401	108.751	115.306	123.449	95.4	98.8
31.178	53.9542	108.794	115.325	124.026	95.2	99
31.2435	53.8524	108.742	115.374	124.049	95	98.9
31.309	53.6267	108.589	114.987	124.711	94.7	98.9
31.3745	53.5581	108.231	115.146	124.923	94.5	98.4
31.44	53.2343	108.007	114.855	125.516	94.6	98.3
31.5055	53.0944	107.815	114.711	126.021	94	98
31.571	52.8962	107.515	115.143	126.086	93.8	98
31.6365	52.3258	107.122	115.279	126.678	93.9	97.6
31.702	52.2244	107.108	115.458	127.005	94	97.4
31.7675	52.0668	106.885	115.256	127.047	93.8	97.3
31.833	51.9592	106.727	115.528	127.016	93.8	97.3
31.8985	51.9224	106.659	115.447	127.025	93.6	97.1
31.964	51.7854	106.467	115.372	127.003	93.6	97.2
32.0295	51.7463	106.154	115.354	126.472	93.2	97.5
32.095	51.701	105.975	115.497	126.497	92.9	97.4
32.1605	51.4896	105.894	115.645	126.38	92.5	97.8
32.226	51.4688	105.695	115.917	126.294	92	97.6
32.2915	51.212	105.708	115.595	127.04	91.8	97.3
32.357	50.964	105.357	115.195	127.337	91.6	96.9
32.4225	50.8115	105.162	115.565	127.171	91.6	97.1
32.488	50.7921	105.163	115.747	127.945	91.6	97.1
32.5535	50.5197	105.12	115.251	128.031	91.4	97.2
32.619	50.4221	105.152	115.173	128.469	91	97.2
32.6845	50.3604	104.882	115.501	128.551	90.8	97.1
32.75	50.1963	104.581	115.639	129.139	90.3	97.2
32.8155	50.212	104.281	115.348	129.434	90.3	97.2
32.881	50.1039	104.079	115.518	130.236	90	97.2
32.9465	50.0324	103.899	115.005	131.03	90.1	97
33.012	49.9825	103.697	115.157	130.495	90.2	97.1
33.0775	49.7724	103.554	115.12	130.587	90.2	97
33.143	49.5283	103.243	115.132	130.482	89.9	96.7
33.2085	49.2958	102.97	114.857	129.782	89.9	96.7
33.274	49.1371	102.695	114.997	129.205	89.8	96.8
33.3395	49.2228	102.434	114.857	129.714	89.8	96.5
33.405	48.9995	102.353	114.827	130.081	89.5	96.3
33.4705	48.7163	101.916	114.71	129.887	89.5	95.9
33.536	48.4881	101.789	115.084	129.779	89.6	95.6
33.6015	48.1946	101.81	115.156	129.781	90	95.4
33.667	48.154	101.6	114.86	129.67	89.9	95.2
33.7325	47.8194	101.569	114.795	130.09	89.5	95.4
33.798	47.6687	101.484	114.605	130.863	89.4	95
33.8635	47.6097	101.23	114.492	130.363	89.4	95.4
33.929	47.5785	101.067	114.353	130.398	89.5	95.6
33.9945	47.4037	100.89	114.296	130.601	89.5	95.4
34.06	47.5474	100.877	113.897	130.575	89.9	94.8
34.1255	47.209	100.559	114.066	130.614	89.7	94.4
34.191	47.313	100.607	113.991	130.453	89.6	94.3
34.2565	47.2216	100.513	113.645	130.631	89.4	94.2
34.322	46.9605	100.303	113.357	130.624	89	94.2
34.3875	46.7672	100.53	113.286	130.666	89	93.9
34.453	46.5845	100.034	113.514	130.636	88.7	93.9
34.5185	46.5123	99.9257	113.595	130.809	88.7	93.8
34.584	46.1448	99.6827	113.586	130.738	88.6	93.7
34.6495	45.9314	99.5107	113.95	130.926	88.1	93.5
34.715	45.8947	99.6935	114.152	130.51	88	93.5
34.7805	45.878	99.3856	114.172	130.2	87.8	93.9
34.846	45.7641	99.1884	114.241	129.881	87.3	93.9
34.9115	45.6392	98.9338	114.408	130.162	87.2	94
34.977	45.6999	98.4981	114.508	130.278	87	93.9
35.0425	45.4942	98.1097	114.242	130.041	86.6	93.4
35.108	45.3413	97.9562	114.242	130.204	86.2	93.1
35.1735	45.3249	97.767	114.429	129.604	85.9	92.8
35.239	45.2632	97.7779	114.492	129.382	85.6	92.7
35.3045	45.2366	97.586	114.754	129.105	85.4	92.6
35.37	45.1451	97.4189	114.79	129.276	85.3	92.9
35.4355	44.9294	97.3162	114.74	128.896	85.5	92.9
35.501	44.8982	97.1618	114.845	128.693	85.5	92.9
35.5665	44.6618	96.9486	114.587	128.466	85.5	92.5
35.632	44.6541	96.7653	114.708	128.611	85.3	92.6
35.6975	44.5302	96.6528	114.457	128.302	84.6	92.2
35.763	44.4125	96.7753	114.35	128.043	84.2	92.1
35.8285	44.3016	96.8701	114.371	127.414	83.9	91.8
35.894	44.0611	96.9004	114.534	127.021	83.8	91.8
35.9595	44.0548	96.7903	114.494	127.393	83.7	91.7
36.025	44.0316	96.7326	114.583	127.198	83.9	91.3
36.0905	43.9806	96.8241	114.722	127.651	83.7	91.1
36.156	43.9572	96.7993	114.831	127.242	83.7	91.1
36.2215	43.843	97.0553	115.263	127.554	83.9	91.1
36.287	43.7558	96.9927	115.382	127.021	84.1	91.4
36.3525	43.6231	96.92	115.494	126.324	84.2	91.2
36.418	43.606	96.7712	115.795	126.172	83.9	90.5
36.4835	43.4962	96.5252	115.819	125.749	83.7	90.1
36.549	43.6477	96.4264	115.445	125.843	83.6	90
36.6145	43.5993	96.3467	115.456	125.879	83.3	90.1
36.68	43.593	96.374	115.839	126.032	83	89.9
36.7455	43.5549	96.1398	115.379	126.062	82.8	89.5
36.811	43.5988	96.1652	115.673	126.149	83	88.9
36.8765	43.3963	96.1198	116.199	126.108	82.9	88.6
36.942	43.3698	96.0127	116.01	125.952	82.8	89.2
37.0075	43.3351	95.8195	115.889	125.956	82.6	89.5
37.073	43.3182	95.7085	115.82	125.628	82.2	89.3
37.1385	43.383	95.5506	116.107	125.7	82.3	89.4
37.204	43.3283	95.2152	116.031	126.188	82.3	89.6
37.2695	43.2506	94.9426	116.059	126.095	82.6	89.7
37.335	43.2398	94.6536	116.145	126.218	82.3	89.6
37.4005	43.1919	94.5655	116.169	126.258	82.2	89.8
37.466	43.1645	94.3115	116.271	126.019	81.8	90.2
37.5315	43.1423	93.9735	116.509	126.216	81.6	90.9
37.597	43.1094	93.9281	116.342	125.407	82	91.1
37.6625	43.1367	93.6114	116.309	125.593	81.9	91.1
37.728	43.0632	93.4513	116.491	125.561	82.3	90.7
37.7935	42.9443	93.1711	116.405	125.584	82.2	90.7
37.859	43.0029	93.2427	116.571	125.744	82.5	90.8
37.9245	42.9814	92.8771	116.353	125.743	82.4	90.5
37.99	43.0113	93.0033	116.605	125.677	82.6	90.6
38.0555	42.8417	92.7247	116.643	125.652	82.2	90.7
38.121	42.7829	92.4936	116.683	125.524	82.2	91
38.1865	42.78	92.1906	116.955	125.302	81.9	91.2
38.252	42.982	91.8512	116.901	125.709	82	91.3
38.3175	42.9796	91.519	116.75	125.633	82.4	91.4
38.383	43.0722	91.2352	116.797	125.537	82.6	91.4
38.4485	42.9515	91.1216	116.927	125.107	82.6	91.6
38.514	42.956	90.622	117.178	124.946	82.2	92.1
38.5795	42.9201	90.6163	117.478	124.703	82.4	92
38.645	42.9927	90.1669	117.353	125.049	82.3	92.1
38.7105	43.0419	89.9378	117.139	124.814	82.5	92.5
38.776	43.039	89.668	117.478	124.839	82.1	92.8
38.8415	43.0014	89.7763	117.71	124.655	81.7	92.6
38.907	43.0497	89.5835	117.819	124.384	81.6	92.6
38.9725	43.1753	89.2803	118.092	124.119	81.6	92.6
39.038	43.1824	89.1552	118.343	124.496	81.8	92.5
39.1035	43.1468	88.9457	118.598	124.451	81.7	92.8
39.169	43.1548	88.7146	118.791	124.425	81.2	92.7
39.2345	43.1394	88.4785	118.991	124.52	81.1	92.5
39.3	43.0886	88.2581	119.178	124.328	81	92.4
39.3655	43.0201	88.1117	119.717	124.512	81.3	92.3
39.431	42.9871	88.2287	119.769	124.609	81.2	91.9
39.4965	42.9546	88.1247	119.916	124.792	81.1	92
39.562	42.9921	88.1597	119.553	125.113	81.4	92.4
39.6275	42.9652	88.1267	119.932	125.271	81.3	92.4
39.693	42.9058	88.1394	120.061	125.251	81.2	92.6
39.7585	42.8826	88.1467	120.497	125.387	80.9	92.7
39.824	42.813	88.216	120.607	125.419	80.7	93.3
39.8895	42.904	87.9509	120.771	125.619	80.7	93.5
39.955	42.8822	88.0522	121.23	124.963	80.6	93.8
40.0205	42.9329	87.9528	121.004	125.014	80.5	94.4
40.086	42.9268	87.7183	120.946	124.939	80.3	94.9
40.1515	42.8984	87.7133	121.105	125.076	80	95.2
40.217	42.9101	87.5806	121.131	125.16	80.4	95.5
40.2825	42.8028	87.4885	120.921	125.112	80.5	95.4
40.348	42.791	87.3579	120.941	125.061	80.6	95.2
40.4135	42.7596	87.4255	120.749	124.759	81.1	95.6
40.479	42.7222	87.5645	120.467	124.953	81.2	95.7
40.5445	42.756	87.6966	120.142	124.891	81.4	95.8
40.61	42.6986	87.4182	119.728	124.934	81.5	96.1
40.6755	42.7368	87.4276	119.941	124.799	81.4	96.1
40.741	42.7851	87.58	119.903	124.862	81.1	96.6
40.8065	42.7822	87.6965	119.738	124.372	80.8	96.7
40.872	42.6912	87.8317	119.6	124.456	80.4	96.9
40.9375	42.6227	88.0096	119.966	124.295	80.7	96.9
41.003	42.572	88.1795	119.865	124.357	81	97.1
41.0685	42.6317	88.2346	119.634	123.991	81	97.6
41.134	42.634	88.3411	119.332	123.824	80.8	98.4
41.1995	42.6452	88.2206	119.46	123.672	80.8	98.2
41.265	42.7151	88.1719	119.46	123.694	81	98.3
41.3305	42.6869	88.411	119.351	123.263	80.9	98.7
41.396	42.6667	88.5878	119.335	122.879	81.1	99
41.4615	42.7227	88.5321	119.635	122.668	80.9	99.2
41.527	42.7109	88.3796	119.718	122.154	80.8	99.5
41.5925	42.5907	88.5341	119.417	121.603	80.8	99.3
41.658	42.6527	88.6641	119.207	121.907	80.7	99.7
41.7235	42.6914	88.8796	119.179	122.236	80.9	99.8
41.789	42.7007	89.0078	119.124	122.156	80.4	100
41.8545	42.6816	89.3165	119.026	121.399	80.5	100
41.92	42.5079	89.6299	119.17	121.137	80.6	101
41.9855	42.4872	89.9037	119.167	120.536	80.9	102
42.051	42.4706	89.9419	119.065	120.342	80.8	101
42.1165	42.4533	90.3323	118.681	119.922	80.8	101
42.182	42.5241	90.4977	118.651	120.12	80.9	102
42.2475	42.5283	90.8447	118.734	120.584	80.8	103
42.313	42.5353	91.0861	118.735	120.079	80.7	103
42.3785	42.5506	91.3831	119.057	119.944	80.7	102
42.444	42.5947	91.4628	119.215	119.616	80.5	103
42.5095	42.5661	91.6815	119.063	119.507	80.2	103
42.575	42.5165	92.1671	119.268	119.3	80.1	103
42.6405	42.4879	92.5669	119.124	118.443	79.9	104
42.706	42.5638	92.7013	118.91	118.581	79.9	104
42.7715	42.538	93.0609	118.658	118.148	79.8	104
42.837	42.5132	93.3329	118.743	118.315	80	105
42.9025	42.426	93.6418	118.634	117.708	80.1	105
42.968	42.3806	94.1813	118.51	117.431	80.1	105
43.0335	42.3474	94.5964	118.638	117.177	80.4	105
43.099	42.3199	94.7522	119.011	116.951	80.5	105
43.1645	42.2401	95.0799	118.864	116.682	80.7	106
43.23	42.1996	95.402	118.996	115.904	81	106
43.2955	42.3306	95.4586	119.012	115.584	81.2	106
43.361	42.3057	95.6917	118.983	115.35	81.7	106
43.4265	42.3187	96.2254	118.795	114.646	81.7	107
43.492	42.2306	96.315	118.454	114.328	81.6	107
43.5575	42.2404	96.624	118.511	114.108	82	107
43.623	42.2808	96.8683	118.288	113.463	82	108
43.6885	42.3339	96.965	118.354	113.325	82.5	108
43.754	42.456	97.363	118.318	113.114	82.6	108
43.8195	42.3912	97.6517	118.132	112.736	83.1	107
43.885	42.3606	97.7051	117.733	112.946	83.5	108
43.9505	42.3632	97.7902	117.403	112.551	83.9	109
44.016	42.3319	98.1921	117.104	112.491	84.1	109
44.0815	42.3883	98.5897	117.078	111.86	84	110
44.147	42.4386	98.8974	117.205	111.221	84.2	110
44.2125	42.4062	99.2238	117.13	111.439	84.3	111
44.278	42.4856	99.3871	117.216	110.844	84.9	111
44.3435	42.4992	99.33	117.401	110.605	84.7	111
44.409	42.5587	99.5997	117.261	110.155	85	111
44.4745	42.5371	99.8617	116.98	109.636	85	111
44.54	42.5237	100.186	117.042	109.216	85.2	111
44.6055	42.4503	100.457	117.132	108.97	85.3	112
44.671	42.4801	100.729	117.121	108.348	85.4	112
44.7365	42.3702	101.189	117.317	107.588	85.2	112
44.802	42.3699	101.482	117.533	107.337	85.5	113
44.8675	42.3364	101.604	117.501	106.949	85.2	113
44.933	42.3307	101.814	117.518	106.903	85.1	113
44.9985	42.3851	101.922	117.55	107.027	85.1	113
45.064	42.3799	102.127	117.471	107.275	85.6	113
45.1295	42.2788	102.314	117.52	106.851	85.5	113
45.195	42.1975	102.666	117.158	106.464	85.6	114
45.2605	42.1934	102.945	117.384	106.478	85.2	114
45.326	42.2172	103.283	116.916	106.657	85.1	114
45.3915	42.1994	103.44	117.077	106.674	84.7	115
45.457	42.1157	103.628	117.149	106.804	85.1	115
45.5225	42.1795	103.791	116.875	106.577	85.6	115
45.588	42.2539	103.882	117.065	106.367	85.2	116
45.6535	42.2133	104.035	116.848	106.647	84.8	116
45.719	42.2386	104.217	116.789	106.928	84.6	117
45.7845	42.1848	104.439	116.825	106.715	84.8	117
45.85	41.9816	104.56	116.606	106.738	84.8	117
45.9155	42.0094	104.823	116.726	106.749	85.6	117
45.981	41.826	104.993	116.812	107.033	85.8	118
46.0465	42.0213	105.32	116.863	107.246	86.2	118
46.112	41.9671	105.602	116.776	107.53	86.6	118
46.1775	42.0591	105.555	116.533	107.349	86.4	118
46.243	42.0967	105.904	116.133	107.65	87	118
46.3085	42.0713	106.156	116.197	107.675	87	118
46.374	42.0683	106.36	116.085	107.668	86.9	118
46.4395	42.052	106.63	115.754	107.726	86.4	118
46.505	42.1016	106.769	115.608	107.955	86.8	117
46.5705	42.0114	107.222	115.376	107.964	86.6	117
46.636	42.0056	107.445	115.314	108.118	86.6	117
46.7015	41.9931	107.751	115.2	107.736	86.9	117
46.767	41.827	108.056	115.053	107.79	86.7	117
46.8325	41.8472	108.351	115.174	107.91	87.4	118
46.898	41.6843	108.441	115.072	107.847	87.4	118
46.9635	41.5331	108.679	114.96	107.931	87.6	119
47.029	41.4819	109.091	114.713	108.015	87.6	120
47.0945	41.4842	109.395	114.622	108.23	87.5	120
47.16	41.4597	109.675	114.325	108.373	87.4	120
47.2255	41.507	110.019	114.151	108.312	87.1	120
47.291	41.508	110.253	114.206	108.199	87.2	120
47.3565	41.5693	110.625	114.144	108.226	87.2	120
47.422	41.5262	110.763	114.1	107.995	87.1	120
47.4875	41.5177	111.047	114.238	108.107	87.4	121
47.553	41.5157	111.31	114.141	108.24	87.8	121
47.6185	41.6363	111.291	114.143	108.24	88	121
47.684	41.7397	111.516	114.018	108.302	88	121
47.7495	41.7387	111.594	113.94	107.895	87.8	121
47.815	41.7102	111.695	113.638	107.999	88.5	122
47.8805	41.7562	111.597	113.587	107.524	88.5	122
47.946	41.6587	111.813	113.41	107.631	88.6	122
48.0115	41.6725	111.843	113.387	107.665	88.8	122
48.077	41.69	112.061	113.572	107.883	89.1	122
48.1425	41.7026	112.29	113.427	108.124	88.9	123
48.208	41.6911	112.449	113.299	108.486	89.1	123
48.2735	41.7345	112.649	113.488	108.393	89.2	124
48.339	41.5365	112.737	113.496	108.272	89.2	124
48.4045	41.5331	113.177	113.433	108.016	89.4	124
48.47	41.4628	113.23	113.126	107.828	89.5	124
48.5355	41.4878	113.645	113.212	107.644	89.2	125
48.601	41.4461	113.77	112.792	107.538	89	126
48.6665	41.4982	113.984	112.352	107.636	89.1	126
48.732	41.494	114.092	112.482	107.391	89.3	125
48.7975	41.5501	114.126	112.572	107.071	89.4	125
48.863	41.645	114.461	112.632	107.039	90	125
48.9285	41.6207	114.704	112.55	106.854	89.9	125
48.994	41.7204	114.785	112.688	106.538	90	125
49.0595	41.7598	114.962	112.546	106.488	90	125
49.125	41.769	115.092	112.277	106.229	90.1	125
49.1905	41.8794	115.256	112.237	106.398	89.9	126
49.256	41.9524	115.383	112.423	106.744	89.6	126
49.3215	41.9733	115.558	112.32	106.543	89.5	125
49.387	42.0439	115.714	112.421	106.927	89.3	125
49.4525	41.9462	115.758	112.264	107.067	89.4	126
49.518	41.963	115.96	112.228	106.991	89.2	127
49.5835	41.9858	115.989	112.068	106.904	90.3	127
49.649	41.893	115.991	111.784	107.029	89.9	127
49.7145	41.8629	116.202	111.889	106.978	90.4	127
49.78	41.9284	116.044	111.729	106.752	90.6	127
49.8455	42.0273	116.215	111.861	107.109	91.2	127
49.911	42.0629	116.31	111.853	107.369	91.2	127
49.9765	42.15	116.54	111.567	107.281	91.6	127
50.042	42.0932	116.738	111.2	106.892	91.7	127
50.1075	42.0318	116.938	111.191	107.028	91.4	127
50.173	41.9143	116.891	111.212	106.918	91.5	127
50.2385	41.9333	116.987	111.225	107.142	91.3	127
50.304	41.9692	117.171	111.053	107.541	91.5	127
50.3695	42.0127	117.332	110.839	107.892	92	127
50.435	42.0028	117.506	110.83	107.807	92.2	127
50.5005	42.0442	117.672	110.792	108.134	92	127
50.566	42.0819	117.65	110.677	108.447	92.2	126
50.6315	42.1543	117.644	110.322	108.491	92.4	127
50.697	42.1416	117.832	110.393	108.816	92.8	127
50.7625	42.0898	117.92	110.16	109.081	93.1	128
50.828	42.0968	117.997	110.205	109.058	92.9	128
50.8935	42.1128	118.006	109.953	109.254	93	129
50.959	42.0821	118.107	109.9	109.507	93.2	129
51.0245	42.1485	118.216	109.848	109.432	93.5	130
51.09	42.1851	118.219	109.885	109.38	93.5	130
51.1555	42.2054	118.429	109.454	109.422	93.7	130
51.221	42.1983	118.45	109.383	109.52	93.5	131
51.2865	42.2745	118.419	108.927	109.329	93.6	131
51.352	42.3239	118.54	109.013	109.026	93.9	131
51.4175	42.3639	118.613	108.895	108.927	94.3	131
51.483	42.3954	118.595	108.878	108.879	94.2	130
51.5485	42.4445	118.788	108.5	109.335	94.6	130
51.614	42.486	118.952	108.526	109.296	94.5	130
51.6795	42.4485	119.154	108.303	109.231	94.7	130
51.745	42.4678	119.239	107.931	110.049	94.9	130
51.8105	42.4739	119.452	107.848	110.204	95.5	130
51.876	42.5296	119.607	107.797	110.164	95.5	130
51.9415	42.5352	119.568	107.696	110.134	95.5	130
52.007	42.5636	119.725	107.854	110.267	95.2	130
52.0725	42.5354	119.884	107.976	110.501	95.5	130
52.138	42.501	119.99	108.003	110.469	95.3	130
52.2035	42.554	120	108.285	110.292	95.3	130
52.269	42.6017	119.926	108.328	110.666	95.3	130
52.3345	42.501	119.756	108.413	110.759	95.3	131
52.4	42.5648	119.92	108.815	110.826	96.1	131
52.4655	42.5595	120.077	108.731	110.573	95.9	131
52.531	42.5127	120.103	108.7	110.901	96.2	131
52.5965	42.5056	119.984	108.757	111.144	96.2	131
52.662	42.5856	120.022	108.96	111.013	96.5	132
52.7275	42.6488	119.948	109.02	111.094	96.4	132
52.793	42.8125	119.884	109.04	111.1	96.1	132
52.8585	42.7924	119.889	109.106	111.516	96.1	132
52.924	42.7681	120.024	109.453	111.525	96.3	132
52.9895	42.7552	120.212	109.393	111.399	96.4	133
53.055	42.7385	120.464	109.347	111.356	96.6	133
53.1205	42.8182	120.281	109.202	111.826	96.9	134
53.186	42.7663	120.171	109.179	112.049	96.6	134
53.2515	42.7215	120.436	109.251	112.062	96.8	133
53.317	42.7503	120.67	109.062	112.287	97	133
53.3825	42.804	120.791	109.109	112.301	97.6	134
53.448	42.7606	120.95	109.114	112.675	98.5	134
53.5135	42.7333	120.77	109.204	112.864	98.2	135
53.579	42.7947	120.769	109.263	112.576	98.6	135
53.6445	42.8364	120.693	109.555	112.915	98.5	135
53.71	42.7775	120.495	109.569	112.86	98.5	135
53.7755	42.9242	120.333	109.589	112.844	98.3	135
53.841	42.9573	120.325	110.043	113.256	98.7	135
53.9065	42.9966	120.044	110.228	113.439	99	135
53.972	42.9981	120.184	110.39	113.454	99.7	136
54.0375	43.0543	119.96	110.621	113.402	100	135
54.103	43.113	119.981	110.755	113.88	101	135
54.1685	43.1528	119.977	110.496	113.957	102	136
54.234	43.1787	119.955	110.504	113.723	102	136
54.2995	43.2465	119.866	110.964	113.739	102	136
54.365	43.3282	119.764	111.116	113.88	102	136
54.4305	43.4702	119.616	111.515	114.099	102	135
54.496	43.4278	119.718	111.832	114.503	102	135
54.5615	43.4408	119.552	111.68	114.793	102	135
54.627	43.5353	119.334	111.969	115.111	102	135
54.6925	43.5687	119.251	112.173	115.585	102	136
54.758	43.6072	118.91	112.177	115.319	103	136
54.8235	43.6262	118.527	111.932	115.021	102	136
54.889	43.6393	118.596	112.061	114.988	103	136
54.9545	43.6701	118.397	111.883	115.345	103	136
55.02	43.7511	118.35	111.838	115.149	103	137
55.0855	43.719	118.549	111.915	115.132	102	137
55.151	43.7881	118.585	111.95	115.226	102	137
55.2165	43.7996	118.394	112.14	115.125	102	137
55.282	43.8918	118.39	112.07	115.549	102	137
55.3475	43.9234	118.315	111.758	115.344	102	137
55.413	44.0058	118.312	111.953	115.784	101	137
55.4785	43.94	118.493	112.111	115.805	101	137
55.544	43.8818	118.341	112.109	116.259	101	137
55.6095	43.9669	118.049	112.587	116.399	101	137
55.675	44.1031	118.032	112.639	116.041	101	137
55.7405	44.1309	118.062	112.969	116.43	102	137
55.806	44.2594	117.684	113.121	116.043	102	137
55.8715	44.3083	117.411	113.276	116.462	103	136
55.937	44.3179	117.386	113.477	116.53	103	136
56.0025	44.3856	117.243	113.458	116.199	103	136
56.068	44.3055	117.37	113.117	116.322	102	137
56.1335	44.3817	117.47	112.997	116.698	103	136
56.199	44.4031	117.375	113.413	116.851	104	136
56.2645	44.4435	117.446	113.384	116.972	105	137
56.33	44.3889	117.6	113.56	117.155	105	137
56.3955	44.4232	117.379	113.856	117.511	104	136
56.461	44.4341	117.327	113.575	117.4	105	136
56.5265	44.5096	117.151	113.65	117.772	105	136
56.592	44.5389	117.07	113.798	118.21	104	136
56.6575	44.6302	117.067	113.878	118.285	105	137
56.723	44.6784	117.181	113.7	118.449	105	137
56.7885	44.7488	117.318	113.947	118.943	105	136
56.854	44.9209	117.397	114.043	119.186	105	137
56.9195	44.9178	117.28	114.413	119.388	105	137
56.985	45.0076	117.159	114.484	119.525	105	137
57.0505	45.0005	117.07	114.656	119.594	105	138
57.116	45.0185	117.019	114.826	119.609	105	139
57.1815	45.0434	117.041	115.161	120.014	106	138
57.247	45.0808	117.041	114.965	120.365	106	138
57.3125	45.1837	117.116	115.49	120.423	106	138
57.378	45.1857	116.999	115.493	120.145	107	138
57.4435	45.2024	116.935	115.752	120.108	107	138
57.509	45.163	117.036	115.601	120.435	108	138
57.5745	45.1466	116.813	115.817	120.598	108	138
57.64	45.0496	116.936	115.891	120.689	107	139
57.7055	44.976	117.148	115.752	121.084	107	139
57.771	44.8973	117.186	115.475	121.155	107	138
57.8365	44.7978	116.848	115.667	121.136	106	138
57.902	44.8228	116.871	115.74	121.112	106	139
57.9675	44.7035	116.896	116.069	120.941	106	140
58.033	44.6811	116.961	116.483	121.051	107	140
58.0985	44.7192	116.872	116.283	120.726	107	141
58.164	44.7166	116.999	116.151	120.619	108	140
58.2295	44.7701	116.831	116.667	121.02	109	141
58.295	44.7076	116.803	116.771	120.865	108	141
58.3605	44.7566	116.619	116.886	120.749	108	141
58.426	44.9218	116.711	117.345	121.127	109	141
58.4915	44.9627	116.541	117.441	121.193	109	142
58.557	45.2576	116.478	117.574	121.142	109	142
58.6225	45.2515	116.547	117.376	121.006	109	142
58.688	45.3418	116.602	117.652	121.437	109	142
58.7535	45.3967	116.519	117.588	121.327	109	142
58.819	45.4345	116.461	117.892	121.512	109	142
58.8845	45.4698	116.297	118.1	121.861	110	141
58.95	45.5794	116.325	118.184	122.132	110	142
59.0155	45.5925	116.113	118.838	122.423	110	142
59.081	45.6091	116.034	118.925	122.72	110	142
59.1465	45.653	116.011	119.494	122.749	110	142
59.212	45.7168	116.042	119.698	122.934	111	142
59.2775	45.7594	116.003	119.542	123.402	110	142
59.343	45.8791	115.871	120.073	123.885	111	141
59.4085	45.8412	115.862	120.292	123.942	111	141
59.474	46.0445	115.676	120.289	123.982	112	141
59.5395	46.1026	115.771	120.404	124.27	112	141
59.605	46.143	115.799	120.854	124.955	112	141
59.6705	46.1614	115.975	120.732	125.344	112	141
59.736	46.1892	115.959	120.558	125.712	112	141
59.8015	46.1793	115.9	120.122	126.298	111	141
59.867	46.224	115.926	119.844	126.342	111	141
59.9325	46.2597	115.916	119.946	126.72	111	141
59.998	46.3588	115.962	119.758	126.432	111	141
60.0635	46.3954	115.982	119.682	126.383	111	141
60.129	46.4028	116.066	120.022	126.67	112	141
60.1945	46.4744	115.682	120.123	126.742	112	141
60.26	46.699	115.73	120.226	127.235	112	141
60.3255	46.9533	115.632	120.344	127.573	113	141
60.391	47.0573	115.542	120.317	128.077	113	140
60.4565	47.1664	115.397	120.56	128.596	113	141
60.522	47.2328	115.61	120.665	128.699	113	141
60.5875	47.2298	115.625	120.536	128.727	113	141
60.653	47.1723	115.733	120.779	128.741	113	141
60.7185	47.162	115.692	121.147	129.268	114	141
60.784	47.1235	115.653	121.215	129.776	113	140
60.8495	47.1844	115.675	121.513	130.353	113	141
60.915	47.2775	115.675	121.645	130.909	114	141
60.9805	47.307	115.855	121.581	130.684	115	141
61.046	47.3146	115.934	121.593	130.614	115	141
61.1115	47.338	116.1	121.706	131.084	115	141
61.177	47.3948	116.16	121.598	130.987	115	141
61.2425	47.5223	116.231	121.715	130.712	116	140
61.308	47.6294	116.366	121.793	130.463	116	140
61.3735	47.6425	116.229	122.032	130.65	115	140
61.439	47.692	116.313	122.264	130.959	116	140
61.5045	47.7332	116.289	122.441	130.944	116	140
61.57	47.674	116.284	122.424	131.576	115	140
61.6355	47.7037	116.24	122.307	131.726	115	141
61.701	47.8123	116.37	122.302	132.123	115	140
61.7665	47.8292	116.588	122.598	132.765	115	140
61.832	47.7457	116.632	122.521	133.355	115	140
61.8975	47.9343	116.957	122.775	133.522	115	140
61.963	48.0155	117.045	122.666	133.805	115	141
62.0285	48.0241	117.108	122.789	134.046	116	141
62.094	47.973	117.188	122.57	134.391	115	141
62.1595	47.9654	117.407	122.434	134.471	115	142
62.225	47.9231	117.612	122.806	134.457	115	142
62.2905	47.8934	117.599	123.109	134.44	115	141
62.356	47.9214	117.832	123.061	134.432	115	141
62.4215	47.9856	117.895	123.235	134.652	116	142
62.487	48.0448	117.935	123.072	134.704	116	142
62.5525	47.9826	118.026	123.038	134.952	115	142
62.618	48.112	117.925	123.184	135.559	115	142
62.6835	48.1846	117.85	123.12	135.491	115	141
62.749	48.2553	117.86	123.388	135.663	116	141
62.8145	48.2268	117.781	123.455	136.056	116	141
62.88	48.2356	118.094	123.609	136.77	116	141
62.9455	48.3149	118.114	123.545	136.936	116	141
63.011	48.3456	118.066	123.681	137.025	116	141
63.0765	48.5235	118.097	123.733	137.385	116	141
63.142	48.5155	118.361	123.71	137.914	116	141
63.2075	48.562	118.544	123.723	138.392	116	141
63.273	48.6998	118.593	123.641	138.506	116	141
63.3385	48.6424	118.533	123.629	138.201	116	141
63.404	48.6637	118.384	123.754	138.415	117	141
63.4695	48.6679	118.43	124.051	138.906	117	141
63.535	48.719	118.682	124.285	138.789	117	141
63.6005	48.8732	118.678	124.238	138.653	116	140
63.666	48.9042	118.734	124.074	138.926	117	140
63.7315	49.0298	119.103	124.013	138.952	117	140
63.797	49.0337	119.03	124.208	139.141	118	140
63.8625	49.07	119.314	124.175	139.165	117	141
63.928	49.1174	119.424	124.323	139.303	117	141
63.9935	49.086	119.503	124.119	139.945	117	141
64.059	49.1152	119.565	124.176	139.733	117	141
64.1245	49.1294	119.607	124.524	139.581	118	141
64.19	49.1068	119.908	124.679	139.929	117	141
64.2555	49.1499	119.9	124.732	140.471	118	141
64.321	49.1696	119.906	124.668	140.41	117	140
64.3865	49.2047	119.935	124.725	139.872	117	140
64.452	49.2124	119.879	124.747	140.22	117	140
64.5175	49.2701	120.059	124.691	139.958	117	140
64.583	49.3122	120.118	124.747	140.468	117	140
64.6485	49.2837	120.201	125.021	140.841	117	140
64.714	49.3617	120.251	125.049	140.741	118	140
64.7795	49.6193	120.019	125.088	141.239	118	139
64.845	49.67	120.132	125.092	141.55	118	139

## Sheet: Fig. 3d
		Evoked Local Field Potential from vM1 (baseline - average 10 mins, post FUS - average 30 mins)
Animal	Electrode	Muscimol loaded UC-Carriers+AU-FUS Basline	Muscimol loaded UC-Carriers+AU-FUS Post FUS	Blank UC-Carriers+AU-FUS Baseline	Blank UC-Carriers+AU-FUS Post FUS	AU-FUS Only Baseline	AU-FUS Only Post FUS	Muscimol loaded UC-Carriers Only Baseline	Muscimol loaded UC-Carriers Post Injection	AU-FUS+Free Musc. Baseline	AU-FUS+Free Musc Post FUS	AU-FUS+FreeMusc+Blank UC-Carriers Baseline	AU-FUS+FreeMusc+Blank UC-Carriers Post
1	1	-733	-216	-1190	-769	-880	-816	-461	-920	-989	-599	-545	-805
1	2	-736	-207	-1170	-781	-872	-815	-458	-928	-907	-577	-524	-757
1	3	-736	-207	-1180	-737	-862	-827	-429	-869	-938	-569	-530	-741
1	4	-704	-225	-1190	-743	-834	-797	-446	-891	-920	-546	-504	-749
2	1	-990	-335	-570	-648	-482	-741	-702	-986	-310	-451	-592	-689
2	2	-967	-339	-562	-636	-482	-721	-693	-963	-303	-443	-584	-668
2	3	-967	-336	-489	-575	-460	-712	-667	-943	-282	-435	-560	-658
2	4	-959	-333	-470	-552	-464	-674	-670	-950	-293	-446	-552	-658
3	1	-1190	-510	-1070	-1570	-827	-959	-749	-835	-1740	-1110	-1460	-1010
3	2	-1150	-485	-977	-1520	-729	-865	-708	-795	-1710	-1120	-1420	-967
3	3	-1120	-472	-991	-1500	-690	-807	-708	-782	-1690	-1100	-1360	-922
3	4	-1120	-426	-894	-1480	-666	-806	-651	-754	-1640	-1040	-1260	-881
4	1	-1250	-421	-862	-774	-582	-928	-1430	-783	-616	-696	-693	-877
4	2	-1140	-492	-848	-788	-530	-863	-1340	-767	-540	-695	-684	-870
4	3	-1160	-433	-836	-723	-560	-880	-1300	-768	-575	-654	-705	-859
4	4	-1110	-475	-834	-741	-542	-821	-1380	-675	-557	-665	-683	-863
5	1	-1460	-616	-1010	-1260	-869	-548	-1190	-1030	-662	-593	-679	-938
5	2	-1470	-597	-990	-1250	-865	-498	-1150	-1030	-659	-605	-611	-891
5	3	-1450	-599	-954	-1210	-849	-494	-1150	-1030	-631	-586	-626	-848
5	4	-1460	-583	-921	-1180	-847	-458	-1130	-966	-624	-573	-568	-847
6	1	-824	-640	-462	-440	-653	-925
6	2	-830	-616	-429	-426	-584	-931
6	3	-793	-628	-433	-419	-610	-907
6	4	-777	-623	-383	-403	-551	-932
7	1					-555	-709
7	2					-538	-702
7	3					-539	-702
7	4					-506	-690
8	1					-811	-876
8	2					-752	-808
8	3					-732	-788
8	4					-732	-786
9	1					-1330	-959
9	2					-1270	-926
9	3					-1270	-908
9	4					-1210	-876

## Sheet: Fig. 3e
Normalized Evoked Local Field Potentials Peak Negative Values after Rolling Window application
Time (mins)	V1		vM1
0	Mean	SEM	Mean	SEM
0.0623	102	0.518	98.6	2.93
0.1246	102	0.509	98.8	2.91
0.1869	102	0.5	98.7	2.9
0.2492	102	0.487	99.2	2.94
0.3115	102	0.474	99.3	2.95
0.3738	102	0.462	99.2	2.93
0.4361	102	0.444	99.4	2.92
0.4984	102	0.439	99.6	2.84
0.5607	102	0.412	99.6	2.77
0.623	102	0.403	99.5	2.65
0.6853	102	0.389	99.4	2.66
0.7476	102	0.397	99.4	2.63
0.8099	102	0.365	99.6	2.57
0.8722	102	0.357	99.7	2.6
0.9345	102	0.345	99.6	2.58
0.9968	102	0.349	99.6	2.57
1.0591	102	0.31	99.9	2.61
1.1214	102	0.288	100	2.59
1.1837	102	0.284	99.9	2.52
1.246	102	0.289	99.7	2.49
1.3083	102	0.263	99.5	2.46
1.3706	102	0.248	99.6	2.41
1.4329	102	0.254	99.6	2.39
1.4952	102	0.239	99.7	2.36
1.5575	101	0.264	99.5	2.38
1.6198	101	0.256	99.5	2.36
1.6821	101	0.237	99.4	2.4
1.7444	101	0.226	99.2	2.28
1.8067	101	0.232	99.2	2.3
1.869	101	0.217	99	2.34
1.9313	101	0.206	98.9	2.34
1.9936	101	0.203	99.2	2.22
2.0559	101	0.2	99.1	2.17
2.1182	101	0.185	99.1	2.2
2.1805	101	0.196	98.9	2.2
2.2428	101	0.174	98.4	2.16
2.3051	101	0.164	98.5	2.12
2.3674	101	0.159	98.9	2.14
2.4297	101	0.187	98.7	2.09
2.492	101	0.175	99.1	2.06
2.5543	101	0.176	99	2.05
2.6166	101	0.164	98.7	2
2.6789	101	0.168	98.4	1.97
2.7412	101	0.166	98.7	1.91
2.8035	101	0.154	98.7	1.87
2.8658	101	0.139	98.4	1.78
2.9281	101	0.15	98.7	1.71
2.9904	101	0.131	98.6	1.61
3.0527	101	0.145	98.5	1.56
3.115	101	0.164	98.3	1.52
3.1773	101	0.167	98.5	1.52
3.2396	101	0.159	98.9	1.51
3.3019	101	0.15	98.7	1.46
3.3642	101	0.134	98.7	1.41
3.4265	101	0.134	98.8	1.41
3.4888	101	0.123	98.7	1.34
3.5511	101	0.119	99.1	1.31
3.6134	101	0.109	98.9	1.21
3.6757	101	0.116	98.9	1.21
3.738	101	0.112	98.7	1.12
3.8003	101	0.103	98.9	1.04
3.8626	101	0.123	98.9	1.07
3.9249	101	0.129	98.9	1.03
3.9872	100	0.141	99	0.978
4.0495	100	0.161	99.2	0.936
4.1118	100	0.168	99.2	0.885
4.1741	100	0.157	99.5	0.907
4.2364	100	0.145	99.9	0.904
4.2987	100	0.142	99.9	0.88
4.361	101	0.147	99.4	0.844
4.4233	100	0.153	99.7	0.778
4.4856	100	0.151	99.4	0.675
4.5479	100	0.144	99.4	0.612
4.6102	100	0.169	99.8	0.594
4.6725	100	0.177	99.8	0.517
4.7348	100	0.198	99.7	0.579
4.7971	100	0.217	99.8	0.526
4.8594	100	0.213	99.7	0.518
4.9217	100	0.227	99.6	0.522
4.984	100	0.19	99.6	0.469
5.0463	100	0.167	99.6	0.497
5.1086	99.9	0.164	99.3	0.475
5.1709	99.9	0.161	99.3	0.431
5.2332	99.9	0.158	99.4	0.412
5.2955	99.8	0.157	99.5	0.453
5.3578	99.8	0.164	99.6	0.488
5.4201	99.8	0.169	99.7	0.538
5.4824	99.7	0.185	99.6	0.524
5.5447	99.7	0.178	99.7	0.571
5.607	99.7	0.174	99.5	0.653
5.6693	99.6	0.152	99.3	0.675
5.7316	99.5	0.149	99.3	0.688
5.7939	99.5	0.165	99.6	0.749
5.8562	99.4	0.175	99.9	0.698
5.9185	99.4	0.173	100	0.699
5.9808	99.4	0.167	100	0.751
6.0431	99.4	0.182	99.9	0.852
6.1054	99.4	0.183	100	0.959
6.1677	99.4	0.18	100	0.966
6.23	99.4	0.178	100	1.01
6.2923	99.3	0.177	100	0.99
6.3546	99.3	0.16	101	0.936
6.4169	99.3	0.149	100	1.02
6.4792	99.4	0.137	100	0.986
6.5415	99.3	0.134	101	0.975
6.6038	99.3	0.137	101	1.03
6.6661	99.3	0.164	100	1.03
6.7284	99.2	0.172	101	1.04
6.7907	99.2	0.163	100	1.09
6.853	99.2	0.167	100	1.14
6.9153	99.2	0.172	100	1.22
6.9776	99.2	0.183	100	1.21
7.0399	99	0.178	100	1.31
7.1022	99	0.174	100	1.4
7.1645	98.9	0.166	100	1.41
7.2268	98.7	0.168	99.6	1.5
7.2891	98.9	0.183	99.7	1.6
7.3514	98.8	0.173	99.8	1.69
7.4137	98.8	0.181	99.8	1.72
7.476	98.7	0.183	99.5	1.75
7.5383	98.7	0.201	99.9	1.8
7.6006	98.7	0.186	99.8	1.83
7.6629	98.7	0.188	100	1.95
7.7252	98.6	0.209	100	1.99
7.7875	98.6	0.204	100	2.08
7.8498	98.6	0.208	100	2.19
7.9121	98.6	0.215	100	2.25
7.9744	98.6	0.215	101	2.26
8.0367	98.6	0.226	101	2.32
8.099	98.6	0.254	101	2.35
8.1613	98.6	0.272	101	2.34
8.2236	98.6	0.271	101	2.41
8.2859	98.6	0.275	101	2.45
8.3482	98.5	0.289	101	2.51
8.4105	98.5	0.297	102	2.59
8.4728	98.5	0.3	101	2.6
8.5351	98.4	0.314	102	2.66
8.5974	98.5	0.327	102	2.74
8.6597	98.5	0.351	102	2.73
8.722	98.5	0.355	102	2.75
8.7843	98.5	0.368	102	2.87
8.8466	98.5	0.368	102	2.92
8.9089	98.5	0.391	102	2.97
8.9712	98.4	0.397	102	3
9.0335	98.4	0.408	102	3.04
9.0958	98.4	0.42	102	3.09
9.1581	98.3	0.432	102	3.07
9.2204	98.4	0.44	102	3.08
9.2827	98.4	0.46	102	3.13
9.345	98.4	0.487	102	3.18
9.4073	98.4	0.493	103	3.19
9.4696	98.4	0.498	103	3.19
9.5319	98.2	0.499	102	3.17
9.5942	98.2	0.509	103	3.18
9.6565	98.1	0.497	103	3.3
9.7188	97.9	0.48	103	3.33
9.7811	97.9	0.474	103	3.34
9.8434	97.9	0.506	104	3.36
9.9057	98	0.527	104	3.31
9.968	97.9	0.532	103	3.31
10.0303	97.8	0.542	103	3.29
10.0926	97.8	0.564	103	3.29
10.1549	97.8	0.595	103	3.4
10.2172	97.6	0.59	104	3.48
10.2795	97.7	0.623	104	3.49
10.3418	97.7	0.631	104	3.49
10.4041	97.5	0.626	104	3.51
10.4664	97.4	0.625	104	3.53
10.5287	97.3	0.63	104	3.56
10.591	97.2	0.641	104	3.64
10.6533	97.2	0.638	103	3.68
10.7156	97.1	0.65	103	3.6
10.7779	97.1	0.671	103	3.63
10.8402	97.1	0.708	103	3.74
10.9025	97	0.715	103	3.75
10.9648	97	0.723	103	3.82
11.0271	97	0.753	103	3.9
11.0894	96.9	0.799	104	3.9
11.1517	96.8	0.808	104	4.01
11.214	96.8	0.818	104	4.05
11.2763	96.7	0.819	104	4.01
11.3386	96.8	0.858	104	3.93
11.4009	96.7	0.877	104	4.01
11.4632	96.7	0.875	104	4.02
11.5255	96.8	0.906	104	4.03
11.5878	96.7	0.922	105	3.98
11.6501	96.7	0.958	105	4.01
11.7124	96.8	1	104	3.98
11.7747	96.7	1.01	104	3.98
11.837	96.6	1.02	104	3.91
11.8993	96.6	1.05	104	4
11.9616	96.5	1.06	105	3.98
12.0239	96.4	1.08	105	3.93
12.0862	96.3	1.09	105	3.97
12.1485	96.3	1.1	105	4
12.2108	96.3	1.13	105	4.05
12.2731	96.1	1.12	105	4.06
12.3354	96	1.12	104	4.07
12.3977	96	1.13	104	4.07
12.46	96	1.16	105	4.08
12.5223	96	1.17	105	4.06
12.5846	96.1	1.2	105	4.05
12.6469	96.1	1.24	104	4.06
12.7092	96	1.26	104	4.07
12.7715	96.1	1.29	104	4.1
12.8338	96.2	1.3	104	4.11
12.8961	96.2	1.34	104	4.14
12.9584	96.1	1.37	104	4.13
13.0207	96	1.4	104	4.14
13.083	96	1.42	104	4.18
13.1453	96.1	1.45	104	4.12
13.2076	96	1.5	104	4.07
13.2699	95.7	1.55	104	4.03
13.3322	95.7	1.57	104	4.09
13.3945	95.7	1.61	104	4.09
13.4568	95.6	1.61	105	4.1
13.5191	95.6	1.67	105	4.09
13.5814	95.6	1.69	104	4.14
13.6437	95.6	1.74	105	4.18
13.706	95.6	1.76	104	4.18
13.7683	95.5	1.77	104	4.16
13.8306	95.5	1.79	104	4.19
13.8929	95.4	1.81	105	4.26
13.9552	95.3	1.82	105	4.16
14.0175	95.3	1.83	104	4.18
14.0798	95.3	1.85	105	4.17
14.1421	95.2	1.85	105	4.15
14.2044	95.1	1.85	105	4.08
14.2667	95.1	1.89	105	4.08
14.329	95	1.92	105	4.05
14.3913	95	1.95	105	4.05
14.4536	94.9	1.98	105	4
14.5159	94.9	2	105	4
14.5782	94.8	2.03	105	4.04
14.6405	94.7	2.06	105	4.04
14.7028	94.6	2.06	105	3.97
14.7651	94.6	2.08	105	3.99
14.8274	94.7	2.11	105	4
14.8897	94.8	2.18	105	3.99
14.952	94.6	2.17	105	3.99
15.0143	94.7	2.2	105	3.93
15.0766	94.7	2.23	105	3.97
15.1389	94.7	2.25	105	3.97
15.2012	94.6	2.28	105	3.9
15.2635	94.7	2.3	105	3.9
15.3258	94.7	2.31	104	3.87
15.3881	94.6	2.33	104	3.93
15.4504	94.6	2.34	104	3.91
15.5127	94.6	2.38	104	3.9
15.575	94.5	2.38	105	3.95
15.6373	94.5	2.42	105	3.93
15.6996	94.5	2.44	105	3.96
15.7619	94.4	2.44	105	3.85
15.8242	94.3	2.47	104	3.83
15.8865	94.2	2.49	104	3.84
15.9488	94.1	2.53	104	3.83
16.0111	94	2.55	104	3.84
16.0734	94	2.57	105	3.89
16.1357	94.1	2.61	105	3.85
16.198	94.1	2.6	105	3.79
16.2603	94.1	2.61	104	3.73
16.3226	94.1	2.62	104	3.74
16.3849	94.1	2.63	104	3.77
16.4472	94	2.65	104	3.74
16.5095	94	2.67	104	3.73
16.5718	93.9	2.68	104	3.72
16.6341	94	2.7	104	3.71
16.6964	93.9	2.72	104	3.76
16.7587	93.8	2.72	105	3.72
16.821	93.7	2.76	105	3.69
16.8833	93.7	2.74	105	3.69
16.9456	93.7	2.77	105	3.65
17.0079	93.7	2.8	104	3.63
17.0702	93.7	2.81	104	3.62
17.1325	93.8	2.83	104	3.64
17.1948	93.7	2.84	104	3.7
17.2571	93.7	2.87	104	3.68
17.3194	93.6	2.89	104	3.65
17.3817	93.6	2.89	104	3.68
17.444	93.5	2.9	104	3.67
17.5063	93.5	2.92	104	3.69
17.5686	93.4	2.93	104	3.69
17.6309	93.4	2.93	104	3.73
17.6932	93.4	2.95	104	3.76
17.7555	93.4	3	104	3.78
17.8178	93.3	3	104	3.77
17.8801	93.3	3.02	104	3.75
17.9424	93.2	3.02	104	3.75
18.0047	93.2	3.01	104	3.79
18.067	93.2	3	104	3.77
18.1293	93.2	3.02	104	3.75
18.1916	93.2	3.03	103	3.8
18.2539	93.3	3.04	103	3.79
18.3162	93.4	3.06	103	3.74
18.3785	93.4	3.05	103	3.77
18.4408	93.4	3.05	103	3.83
18.5031	93.3	3.05	103	3.79
18.5654	93.3	3.05	102	3.72
18.6277	93.4	3.07	102	3.74
18.69	93.4	3.08	102	3.77
18.7523	93.4	3.08	102	3.73
18.8146	93.3	3.06	102	3.7
18.8769	93.3	3.06	102	3.67
18.9392	93.3	3.12	102	3.7
19.0015	93.3	3.15	101	3.68
19.0638	93.2	3.16	101	3.62
19.1261	93.2	3.16	101	3.65
19.1884	93.2	3.18	100	3.65
19.2507	93.1	3.17	99.8	3.6
19.313	93.2	3.14	99.5	3.59
19.3753	93.1	3.12	99.4	3.6
19.4376	93	3.11	99.1	3.6
19.4999	93.1	3.12	98.7	3.63
19.5622	93	3.11	98.3	3.67
19.6245	93	3.11	98.2	3.65
19.6868	93.2	3.19	98	3.7
19.7491	93.2	3.2	97.3	3.66
19.8114	93.1	3.22	97.1	3.7
19.8737	93	3.21	97	3.71
19.936	93.1	3.23	96.7	3.72
19.9983	92.9	3.22	96.6	3.71
20.0606	92.7	3.21	96.3	3.7
20.1229	92.8	3.21	95.8	3.67
20.1852	92.8	3.25	95.6	3.68
20.2475	92.9	3.26	95.1	3.68
20.3098	92.8	3.25	95.2	3.69
20.3721	92.8	3.26	94.8	3.73
20.4344	92.8	3.26	94.4	3.74
20.4967	92.8	3.26	94	3.77
20.559	92.7	3.24	93.8	3.77
20.6213	92.7	3.25	93.4	3.8
20.6836	92.6	3.26	93.2	3.85
20.7459	92.7	3.28	93.3	3.9
20.8082	92.7	3.31	92.8	3.95
20.8705	92.7	3.36	92.3	3.92
20.9328	92.8	3.38	92.3	3.93
20.9951	92.7	3.39	92.2	3.94
21.0574	92.8	3.43	91.6	3.95
21.1197	92.7	3.41	91.3	4
21.182	92.8	3.41	91.4	4.02
21.2443	92.8	3.42	91.1	4.01
21.3066	92.9	3.43	91.2	4.08
21.3689	92.9	3.43	90.8	4.12
21.4312	93	3.44	90	4.14
21.4935	92.9	3.44	90.1	4.16
21.5558	92.9	3.44	89.9	4.19
21.6181	92.9	3.44	89.8	4.17
21.6804	92.9	3.43	89.6	4.23
21.7427	93.1	3.43	89.6	4.29
21.805	93.1	3.45	89.5	4.29
21.8673	93.1	3.46	89.5	4.3
21.9296	93.3	3.51	89.2	4.32
21.9919	93.3	3.53	89.1	4.31
22.0542	93.2	3.52	88.9	4.31
22.1165	93.3	3.55	88.6	4.31
22.1788	93.2	3.55	88.5	4.33
22.2411	93.3	3.56	88.4	4.34
22.3034	93.4	3.54	87.9	4.39
22.3657	93.4	3.56	87.6	4.38
22.428	93.3	3.57	87	4.42
22.4903	93.4	3.58	86.8	4.44
22.5526	93.3	3.59	86.4	4.51
22.6149	93.2	3.6	86.1	4.48
22.6772	93.1	3.6	85.7	4.49
22.7395	93	3.58	85.4	4.49
22.8018	92.9	3.57	85.1	4.54
22.8641	92.8	3.57	84.9	4.55
22.9264	92.8	3.58	84.8	4.57
22.9887	92.7	3.59	84.8	4.57
23.051	92.7	3.59	84.4	4.6
23.1133	92.7	3.6	83.9	4.59
23.1756	92.8	3.61	83.3	4.61
23.2379	92.8	3.63	83.1	4.64
23.3002	92.9	3.64	82.8	4.63
23.3625	92.9	3.65	82.9	4.69
23.4248	93	3.66	82.6	4.69
23.4871	93	3.68	82.2	4.69
23.5494	93	3.68	81.8	4.67
23.6117	93	3.7	81.7	4.69
23.674	92.9	3.67	81.3	4.7
23.7363	92.9	3.69	81.1	4.72
23.7986	92.9	3.68	80.9	4.74
23.8609	92.9	3.7	80.9	4.76
23.9232	92.8	3.72	80.7	4.74
23.9855	92.7	3.7	80.4	4.76
24.0478	92.6	3.73	80.1	4.76
24.1101	92.5	3.68	79.8	4.8
24.1724	92.5	3.7	79.5	4.79
24.2347	92.5	3.7	79.2	4.82
24.297	92.6	3.79	78.9	4.83
24.3593	92.4	3.77	78.7	4.87
24.4216	92.5	3.75	78.2	4.84
24.4839	92.5	3.79	78.1	4.89
24.5462	92.4	3.79	77.9	4.89
24.6085	92.3	3.8	77.5	4.91
24.6708	92.3	3.83	77	4.89
24.7331	92.2	3.82	76.6	4.92
24.7954	92.3	3.87	76.4	4.95
24.8577	92.3	3.86	76	4.95
24.92	92.2	3.86	75.8	4.97
24.9823	92.2	3.85	75.6	4.96
25.0446	92.2	3.86	75.5	4.97
25.1069	92.2	3.86	74.9	5.01
25.1692	92.2	3.87	74.6	5.07
25.2315	92.2	3.88	74.3	5.08
25.2938	92.1	3.89	73.9	5.06
25.3561	92.2	3.93	73.7	5.08
25.4184	92.1	3.92	73.5	5.1
25.4807	92.1	3.91	72.7	5.11
25.543	92.2	3.94	72.6	5.14
25.6053	92.2	3.94	72.2	5.16
25.6676	92.2	3.91	72.1	5.16
25.7299	92.1	3.92	71.7	5.15
25.7922	92.1	3.9	71.4	5.14
25.8545	92.2	3.89	71	5.14
25.9168	92.1	3.9	70.7	5.18
25.9791	92.1	3.92	70.4	5.14
26.0414	92	3.89	70	5.12
26.1037	91.9	3.88	69.7	5.12
26.166	91.9	3.88	69.3	5.18
26.2283	91.8	3.86	69.2	5.18
26.2906	91.8	3.85	68.8	5.17
26.3529	91.8	3.85	68.5	5.15
26.4152	91.8	3.87	68.3	5.19
26.4775	91.7	3.87	68.1	5.22
26.5398	91.7	3.87	68	5.21
26.6021	91.8	3.89	67.8	5.21
26.6644	91.8	3.91	67.1	5.22
26.7267	91.7	3.94	66.9	5.21
26.789	91.7	3.97	66.5	5.16
26.8513	91.7	3.96	66.2	5.15
26.9136	91.7	3.97	65.8	5.13
26.9759	91.8	3.98	65.5	5.17
27.0382	91.8	3.99	65.3	5.19
27.1005	91.9	4.01	65	5.19
27.1628	91.9	4	64.9	5.19
27.2251	91.9	3.99	64.5	5.2
27.2874	92	4.01	64.1	5.24
27.3497	92	4	63.9	5.23
27.412	91.9	3.99	63.8	5.23
27.4743	92	4.01	63.6	5.22
27.5366	92	4.02	63.3	5.22
27.5989	91.9	4.02	63	5.17
27.6612	92	4.02	62.5	5.21
27.7235	92	4.01	62.4	5.21
27.7858	92	4.02	62.2	5.21
27.8481	91.9	4.03	62	5.22
27.9104	92	4.03	61.5	5.19
27.9727	92	4.04	61	5.17
28.035	92.1	4.01	60.6	5.21
28.0973	92.2	4.03	60.1	5.19
28.1596	92.2	4.03	59.9	5.2
28.2219	92.1	4.02	59.8	5.16
28.2842	91.9	4.04	59.7	5.16
28.3465	91.9	4.03	59.5	5.14
28.4088	92	4.03	59.1	5.12
28.4711	92	4.04	58.8	5.1
28.5334	91.9	4.03	58.6	5.1
28.5957	91.9	4.03	58.4	5.08
28.658	91.9	4.04	58.1	5.04
28.7203	91.9	4.05	57.8	5.12
28.7826	92	4.05	57.4	5.13
28.8449	92.1	4.05	57	5.09
28.9072	92	4.05	56.9	5.08
28.9695	92	4.03	56.6	5.02
29.0318	92.1	4.03	56.3	5
29.0941	92.1	4.04	55.9	5.04
29.1564	92	4.05	55.7	5.03
29.2187	92	4.07	55.3	4.99
29.281	92	4.06	55.1	4.95
29.3433	92.1	4.09	55	4.96
29.4056	91.9	4.09	54.7	4.95
29.4679	91.9	4.11	54.5	4.9
29.5302	91.9	4.1	54.4	4.88
29.5925	91.9	4.14	54.3	4.86
29.6548	91.8	4.15	53.9	4.83
29.7171	91.8	4.16	53.8	4.82
29.7794	91.9	4.18	53.7	4.81
29.8417	91.9	4.17	53.5	4.79
29.904	91.9	4.17	53.4	4.77
29.9663	91.9	4.19	53.1	4.8
30.0286	92	4.21	52.9	4.78
30.0909	91.9	4.21	52.7	4.75
30.1532	92	4.18	52.2	4.74
30.2155	92	4.17	52.1	4.75
30.2778	92.1	4.18	51.9	4.73
30.3401	92	4.17	51.8	4.71
30.4024	91.9	4.18	51.8	4.69
30.4647	91.9	4.19	51.6	4.67
30.527	91.9	4.2	51.6	4.66
30.5893	92	4.22	51.5	4.67
30.6516	92.1	4.24	51.3	4.62
30.7139	92.1	4.27	51.3	4.62
30.7762	92.2	4.31	51.1	4.58
30.8385	92.1	4.36	50.8	4.56
30.9008	91.9	4.3	50.7	4.55
30.9631	91.9	4.29	50.6	4.54
31.0254	92	4.35	50.4	4.49
31.0877	92.1	4.38	50.3	4.48
31.15	92.1	4.4	50.2	4.48
31.2123	92.3	4.42	50.1	4.45
31.2746	92.4	4.43	50.1	4.43
31.3369	92.3	4.48	50	4.41
31.3992	92.2	4.45	49.9	4.38
31.4615	92.2	4.47	49.8	4.37
31.5238	92.2	4.48	49.6	4.33
31.5861	92.2	4.47	49.4	4.29
31.6484	92.2	4.56	49.2	4.24
31.7107	92.2	4.58	49	4.22
31.773	92.2	4.63	49.1	4.19
31.8353	92.2	4.67	48.9	4.15
31.8976	92.3	4.69	48.6	4.11
31.9599	92.2	4.68	48.4	4.08
32.0222	92.3	4.69	48.1	4.04
32.0845	92.4	4.7	48	4.03
32.1468	92.4	4.71	47.7	4.05
32.2091	92.5	4.76	47.5	4.04
32.2714	92.5	4.75	47.5	4.02
32.3337	92.5	4.78	47.5	4.01
32.396	92.5	4.82	47.3	3.97
32.4583	92.5	4.85	47.4	3.9
32.5206	92.5	4.88	47.1	3.87
32.5829	92.5	4.89	47.2	3.79
32.6452	92.6	4.96	47.1	3.79
32.7075	92.6	4.97	46.8	3.78
32.7698	92.6	4.98	46.7	3.77
32.8321	92.6	5	46.5	3.76
32.8944	92.6	5.03	46.4	3.74
32.9567	92.5	5.09	46	3.7
33.019	92.5	5.1	45.8	3.68
33.0813	92.5	5.09	45.8	3.67
33.1436	92.4	5.07	45.8	3.66
33.2059	92.4	5.08	45.7	3.65
33.2682	92.5	5.12	45.5	3.64
33.3305	92.4	5.1	45.6	3.61
33.3928	92.5	5.13	45.4	3.6
33.4551	92.5	5.18	45.2	3.56
33.5174	92.5	5.17	45.2	3.53
33.5797	92.5	5.19	45.2	3.51
33.642	92.5	5.19	45.1	3.49
33.7043	92.6	5.23	45.1	3.52
33.7666	92.7	5.26	44.8	3.47
33.8289	92.6	5.24	44.8	3.48
33.8912	92.7	5.3	44.6	3.44
33.9535	92.8	5.33	44.6	3.42
34.0158	92.9	5.36	44.4	3.43
34.0781	93	5.39	44.3	3.42
34.1404	93	5.4	44.2	3.42
34.2027	93.2	5.42	44	3.43
34.265	93.2	5.48	44	3.45
34.3273	93.2	5.52	44	3.45
34.3896	93.4	5.57	43.9	3.45
34.4519	93.4	5.59	43.9	3.44
34.5142	93.4	5.61	43.8	3.44
34.5765	93.4	5.6	43.7	3.42
34.6388	93.3	5.65	43.5	3.43
34.7011	93.5	5.69	43.5	3.45
34.7634	93.7	5.73	43.4	3.43
34.8257	93.6	5.77	43.6	3.42
34.888	93.8	5.81	43.5	3.42
34.9503	93.9	5.85	43.5	3.4
35.0126	94	5.88	43.5	3.38
35.0749	94.1	5.91	43.5	3.36
35.1372	94.2	5.91	43.3	3.38
35.1995	94.3	5.97	43.3	3.38
35.2618	94.3	5.98	43.3	3.38
35.3241	94.5	6.08	43.3	3.37
35.3864	94.5	6.1	43.3	3.39
35.4487	94.7	6.17	43.3	3.38
35.511	94.5	6.1	43.2	3.39
35.5733	94.6	6.13	43.2	3.38
35.6356	94.7	6.19	43.1	3.35
35.6979	94.8	6.19	43.1	3.34
35.7602	95	6.23	43.1	3.32
35.8225	95.2	6.29	43	3.31
35.8848	95.3	6.31	43.1	3.29
35.9471	95.4	6.34	43	3.29
36.0094	95.5	6.37	42.9	3.28
36.0717	95.6	6.42	42.9	3.27
36.134	95.7	6.44	42.9	3.26
36.1963	95.9	6.5	42.9	3.29
36.2586	96.1	6.52	42.8	3.29
36.3209	96.1	6.55	42.7	3.29
36.3832	96.1	6.6	42.7	3.29
36.4455	96.2	6.65	42.9	3.27
36.5078	96.4	6.66	42.9	3.28
36.5701	96.4	6.67	43	3.28
36.6324	96.4	6.71	42.9	3.29
36.6947	96.5	6.78	42.9	3.3
36.757	96.4	6.78	42.9	3.31
36.8193	96.5	6.81	42.9	3.3
36.8816	96.7	6.88	43	3.3
36.9439	96.9	6.95	43	3.3
37.0062	97.1	7.02	42.9	3.3
37.0685	97.3	7.07	43	3.29
37.1308	97.5	7.13	43.1	3.29
37.1931	97.6	7.16	43.1	3.29
37.2554	97.8	7.2	43.1	3.29
37.3177	97.8	7.21	43.1	3.3
37.38	98	7.27	43.1	3.29
37.4423	98.3	7.38	43	3.3
37.5046	98.4	7.43	43	3.31
37.5669	98.4	7.48	42.9	3.3
37.6292	98.4	7.49	42.9	3.29
37.6915	98.7	7.57	42.9	3.29
37.7538	98.8	7.65	42.9	3.29
37.8161	99	7.69	42.8	3.3
37.8784	99.1	7.71	42.8	3.3
37.9407	99.3	7.72	42.8	3.29
38.003	99.3	7.73	42.8	3.28
38.0653	99.3	7.8	42.8	3.29
38.1276	99.4	7.83	42.9	3.28
38.1899	99.5	7.87	42.9	3.27
38.2522	99.7	7.95	42.8	3.27
38.3145	99.8	8.03	42.9	3.27
38.3768	99.9	8.07	42.7	3.29
38.4391	99.9	8.1	42.7	3.29
38.5014	100	8.13	42.7	3.29
38.5637	100	8.25	42.7	3.29
38.626	100	8.31	42.7	3.29
38.6883	100	8.34	42.6	3.28
38.7506	100	8.39	42.7	3.27
38.8129	101	8.42	42.7	3.26
38.8752	101	8.48	42.7	3.26
38.9375	101	8.52	42.6	3.26
38.9998	101	8.61	42.6	3.26
39.0621	101	8.71	42.5	3.24
39.1244	101	8.76	42.6	3.25
39.1867	101	8.81	42.6	3.26
39.249	102	8.85	42.6	3.26
39.3113	102	8.9	42.7	3.26
39.3736	102	8.97	42.6	3.26
39.4359	102	9.07	42.6	3.27
39.4982	102	9.12	42.7	3.28
39.5605	102	9.2	42.7	3.28
39.6228	102	9.32	42.5	3.29
39.6851	103	9.45	42.6	3.29
39.7474	103	9.55	42.6	3.28
39.8097	103	9.7	42.6	3.3
39.872	104	9.77	42.6	3.31
39.9343	104	9.8	42.5	3.33
39.9966	104	9.87	42.4	3.33
40.0589	104	9.95	42.4	3.33
40.1212	104	9.99	42.4	3.33
40.1835	104	10.1	42.5	3.32
40.2458	104	10.1	42.5	3.33
40.3081	105	10.2	42.5	3.33
40.3704	105	10.3	42.5	3.33
40.4327	105	10.4	42.5	3.32
40.495	105	10.5	42.5	3.32
40.5573	105	10.6	42.5	3.33
40.6196	106	10.7	42.4	3.33
40.6819	106	10.7	42.5	3.32
40.7442	106	10.8	42.5	3.33
40.8065	106	10.9	42.5	3.32
40.8688	106	11	42.4	3.33
40.9311	107	11.1	42.3	3.34
40.9934	107	11.1	42.3	3.34
41.0557	107	11.2	42.3	3.33
41.118	107	11.3	42.2	3.32
41.1803	107	11.3	42.2	3.32
41.2426	107	11.4	42.3	3.31
41.3049	107	11.5	42.3	3.3
41.3672	107	11.5	42.3	3.29
41.4295	107	11.6	42.2	3.29
41.4918	108	11.7	42.2	3.29
41.5541	108	11.7	42.2	3.28
41.6164	108	11.8	42.3	3.27
41.6787	108	11.9	42.4	3.25
41.741	108	12	42.3	3.22
41.8033	109	12.1	42.3	3.22
41.8656	109	12.2	42.3	3.21
41.9279	109	12.2	42.3	3.21
41.9902	109	12.2	42.3	3.2
42.0525	109	12.2	42.4	3.22
42.1148	109	12.3	42.4	3.22
42.1771	109	12.4	42.4	3.21
42.2394	110	12.4	42.4	3.2
42.3017	110	12.5	42.5	3.19
42.364	110	12.5	42.5	3.19
42.4263	110	12.6	42.5	3.19
42.4886	110	12.6	42.4	3.19
42.5509	110	12.6	42.4	3.19
42.6132	110	12.7	42.3	3.2
42.6755	110	12.7	42.3	3.19
42.7378	111	12.8	42.3	3.19
42.8001	111	12.9	42.3	3.19
42.8624	111	12.8	42.3	3.2
42.9247	111	12.8	42.3	3.19
42.987	111	12.9	42.2	3.18
43.0493	111	12.9	42.1	3.18
43.1116	111	13	42.1	3.18
43.1739	112	13	42.2	3.16
43.2362	112	13.1	42.2	3.15
43.2985	112	13.1	42.1	3.15
43.3608	112	13.1	42.1	3.14
43.4231	112	13.1	42.2	3.14
43.4854	112	13.1	42.2	3.13
43.5477	112	13.2	42.2	3.11
43.61	112	13.2	42.1	3.08
43.6723	112	13.2	41.9	3.09
43.7346	113	13.3	42	3.07
43.7969	113	13.3	41.8	3.1
43.8592	113	13.4	42	3.09
43.9215	113	13.5	41.9	3.1
43.9838	113	13.5	42	3.12
44.0461	113	13.6	42	3.11
44.1084	114	13.6	42	3.09
44.1707	114	13.7	42	3.07
44.233	114	13.8	42	3.07
44.2953	114	13.8	42.1	3.05
44.3576	114	13.9	42	3.03
44.4199	114	13.9	42	3.03
44.4822	114	13.9	41.9	3.02
44.5445	115	14	41.8	3
44.6068	115	14	41.8	2.99
44.6691	115	14	41.6	3
44.7314	115	14	41.5	2.99
44.7937	115	14	41.4	2.98
44.856	115	14.1	41.4	2.98
44.9183	115	14	41.4	2.98
44.9806	115	14	41.5	3
45.0429	115	14.1	41.5	2.98
45.1052	115	14.1	41.5	3.01
45.1675	115	14.1	41.5	3.01
45.2298	116	14.1	41.5	3.03
45.2921	116	14.1	41.5	3.03
45.3544	116	14.1	41.6	3.01
45.4167	116	14.1	41.7	3
45.479	116	14.1	41.7	2.99
45.5413	116	14.1	41.7	2.99
45.6036	116	14.1	41.7	2.97
45.6659	116	14.1	41.6	2.97
45.7282	116	14.2	41.6	2.96
45.7905	116	14.2	41.6	2.96
45.8528	116	14.2	41.7	2.95
45.9151	116	14.2	41.6	2.92
45.9774	116	14.2	41.7	2.93
46.0397	116	14.2	41.5	2.93
46.102	116	14.2	41.5	2.92
46.1643	116	14.2	41.4	2.92
46.2266	116	14.2	41.4	2.94
46.2889	116	14.2	41.4	2.97
46.3512	116	14.2	41.5	2.95
46.4135	116	14.2	41.4	2.95
46.4758	116	14.1	41.5	2.94
46.5381	116	14.1	41.6	2.92
46.6004	116	14.1	41.6	2.89
46.6627	116	14.1	41.7	2.89
46.725	116	14.1	41.7	2.88
46.7873	116	14.1	41.7	2.88
46.8496	116	14.1	41.8	2.89
46.9119	116	14.1	41.9	2.88
46.9742	116	14.1	41.9	2.87
47.0365	116	14	42	2.88
47.0988	116	14	41.9	2.9
47.1611	116	14	41.9	2.9
47.2234	116	13.9	41.9	2.91
47.2857	116	13.9	41.8	2.9
47.348	115	13.9	41.8	2.91
47.4103	115	13.9	41.9	2.91
47.4726	115	14	42	2.91
47.5349	115	14	42	2.91
47.5972	115	13.9	42.1	2.94
47.6595	115	13.9	42.1	2.97
47.7218	115	13.9	42	2.96
47.7841	115	13.9	41.9	2.97
47.8464	115	13.9	41.9	2.96
47.9087	116	13.8	41.9	2.97
47.971	116	13.8	42	2.96
48.0333	116	13.8	42	2.98
48.0956	116	13.8	42	2.98
48.1579	115	13.8	42	2.99
48.2202	115	13.7	42.1	2.98
48.2825	115	13.7	42.1	3
48.3448	115	13.6	42	3
48.4071	115	13.6	42.1	3
48.4694	115	13.6	42.1	3.01
48.5317	115	13.6	42	3.02
48.594	115	13.5	42.1	3.02
48.6563	115	13.5	42.1	3.01
48.7186	115	13.4	42.2	3.01
48.7809	115	13.4	42.2	3.02
48.8432	115	13.4	42.2	3.03
48.9055	115	13.4	42.3	3.05
48.9678	115	13.3	42.3	3.06
49.0301	115	13.3	42.4	3.06
49.0924	115	13.2	42.4	3.06
49.1547	115	13.3	42.4	3.08
49.217	115	13.2	42.4	3.12
49.2793	115	13.2	42.4	3.13
49.3416	115	13.2	42.4	3.14
49.4039	115	13.2	42.5	3.15
49.4662	115	13.1	42.5	3.15
49.5285	114	13.1	42.5	3.16
49.5908	114	13.1	42.5	3.16
49.6531	114	13	42.5	3.16
49.7154	114	13	42.5	3.16
49.7777	114	12.9	42.6	3.16
49.84	114	12.9	42.5	3.17
49.9023	114	12.9	42.5	3.21
49.9646	114	12.9	42.5	3.23
50.0269	114	12.9	42.5	3.23
50.0892	114	12.9	42.5	3.24
50.1515	114	12.8	42.5	3.26
50.2138	114	12.8	42.6	3.26
50.2761	114	12.7	42.8	3.27
50.3384	114	12.7	42.8	3.27
50.4007	114	12.7	42.7	3.27
50.463	114	12.7	42.7	3.28
50.5253	114	12.6	42.7	3.3
50.5876	113	12.6	42.8	3.3
50.6499	113	12.5	42.7	3.27
50.7122	113	12.5	42.7	3.27
50.7745	113	12.4	42.7	3.27
50.8368	113	12.3	42.8	3.27
50.8991	113	12.2	42.7	3.29
50.9614	113	12.1	42.7	3.3
51.0237	113	12	42.8	3.3
51.086	113	11.9	42.8	3.32
51.1483	113	11.9	42.7	3.34
51.2106	112	11.9	42.9	3.36
51.2729	112	11.8	42.9	3.36
51.3352	112	11.8	43	3.37
51.3975	112	11.7	43	3.39
51.4598	112	11.7	43	3.4
51.5221	112	11.7	43.1	3.4
51.5844	112	11.6	43.1	3.4
51.6467	112	11.6	43.1	3.42
51.709	111	11.5	43.2	3.43
51.7713	111	11.4	43.3	3.43
51.8336	111	11.4	43.4	3.43
51.8959	111	11.3	43.4	3.46
51.9582	111	11.3	43.4	3.48
52.0205	111	11.2	43.5	3.5
52.0828	111	11.2	43.5	3.5
52.1451	111	11.1	43.6	3.51
52.2074	111	11.1	43.6	3.53
52.2697	111	11.1	43.6	3.54
52.332	111	11	43.6	3.55
52.3943	111	11	43.7	3.55
52.4566	111	10.9	43.7	3.56
52.5189	111	10.8	43.8	3.57
52.5812	111	10.8	43.8	3.58
52.6435	111	10.8	43.9	3.58
52.7058	111	10.7	43.9	3.59
52.7681	110	10.7	44	3.6
52.8304	111	10.7	43.9	3.61
52.8927	110	10.6	43.9	3.63
52.955	110	10.6	43.9	3.65
53.0173	110	10.5	44.1	3.64
53.0796	110	10.4	44.1	3.65
53.1419	110	10.4	44.2	3.64
53.2042	110	10.4	44.3	3.64
53.2665	110	10.4	44.3	3.65
53.3288	110	10.3	44.4	3.65
53.3911	110	10.3	44.3	3.68
53.4534	110	10.2	44.3	3.69
53.5157	110	10.2	44.4	3.67
53.578	110	10.1	44.4	3.68
53.6403	110	10	44.4	3.71
53.7026	110	10	44.4	3.71
53.7649	110	10	44.4	3.72
53.8272	110	9.94	44.5	3.73
53.8895	110	9.91	44.5	3.74
53.9518	110	9.86	44.6	3.75
54.0141	110	9.85	44.6	3.76
54.0764	110	9.85	44.7	3.75
54.1387	110	9.81	44.9	3.75
54.201	110	9.79	44.9	3.78
54.2633	109	9.77	45	3.78
54.3256	109	9.69	45	3.8
54.3879	109	9.71	45	3.81
54.4502	109	9.64	45	3.83
54.5125	109	9.68	45	3.83
54.5748	109	9.66	45.2	3.82
54.6371	109	9.62	45.2	3.78
54.6994	109	9.62	45.2	3.78
54.7617	109	9.6	45.1	3.81
54.824	109	9.59	45.1	3.84
54.8863	109	9.55	45	3.86
54.9486	109	9.47	44.9	3.87
55.0109	109	9.46	44.9	3.88
55.0732	109	9.41	44.8	3.86
55.1355	109	9.33	44.8	3.86
55.1978	109	9.27	44.7	3.82
55.2601	109	9.22	44.6	3.82
55.3224	109	9.2	44.7	3.82
55.3847	108	9.13	44.7	3.84
55.447	108	9.14	44.7	3.84
55.5093	108	9.12	44.7	3.86
55.5716	108	9.07	44.7	3.87
55.6339	109	9.12	44.9	3.85
55.6962	109	9.09	44.9	3.86
55.7585	109	9.09	45.2	3.85
55.8208	109	9.08	45.2	3.86
55.8831	109	9.08	45.3	3.86
55.9454	108	9.06	45.4	3.89
56.0077	108	9.05	45.4	3.9
56.07	108	9.09	45.4	3.91
56.1323	109	9.16	45.5	3.89
56.1946	109	9.19	45.6	3.91
56.2569	109	9.25	45.6	3.92
56.3192	109	9.25	45.6	3.93
56.3815	109	9.25	45.7	3.92
56.4438	109	9.24	45.7	3.9
56.5061	109	9.22	45.8	3.88
56.5684	109	9.3	45.8	3.9
56.6307	109	9.3	46	3.87
56.693	109	9.28	46.1	3.87
56.7553	109	9.27	46.1	3.87
56.8176	109	9.26	46.1	3.88
56.8799	109	9.24	46.2	3.88
56.9422	109	9.18	46.1	3.88
57.0045	109	9.16	46.2	3.88
57.0668	109	9.18	46.2	3.89
57.1291	109	9.2	46.3	3.89
57.1914	109	9.19	46.4	3.91
57.2537	109	9.19	46.4	3.92
57.316	109	9.22	46.4	3.95
57.3783	109	9.25	46.7	3.92
57.4406	109	9.25	46.9	3.89
57.5029	110	9.37	47	3.87
57.5652	110	9.45	47.1	3.88
57.6275	110	9.44	47.2	3.88
57.6898	110	9.43	47.2	3.89
57.7521	110	9.45	47.1	3.91
57.8144	110	9.46	47.1	3.93
57.8767	111	9.51	47.1	3.94
57.939	111	9.51	47.2	3.92
58.0013	110	9.47	47.2	3.91
58.0636	110	9.5	47.3	3.9
58.1259	111	9.51	47.3	3.9
58.1882	111	9.52	47.3	3.91
58.2505	111	9.56	47.4	3.92
58.3128	111	9.56	47.5	3.91
58.3751	111	9.53	47.6	3.89
58.4374	111	9.54	47.6	3.88
58.4997	111	9.55	47.7	3.91
58.562	111	9.54	47.7	3.88
58.6243	111	9.55	47.6	3.87
58.6866	111	9.48	47.7	3.87
58.7489	111	9.48	47.8	3.85
58.8112	111	9.5	47.8	3.81
58.8735	111	9.5	47.7	3.82
58.9358	111	9.54	47.9	3.8
58.9981	111	9.58	48	3.81
59.0604	111	9.59	48	3.81
59.1227	111	9.6	47.9	3.8
59.185	111	9.63	47.9	3.8
59.2473	112	9.65	47.9	3.77
59.3096	112	9.69	47.9	3.78
59.3719	112	9.68	47.9	3.78
59.4342	112	9.72	48	3.78
59.4965	112	9.77	48	3.76
59.5588	112	9.74	48	3.79
59.6211	112	9.76	48.1	3.8
59.6834	112	9.78	48.2	3.8
59.7457	112	9.8	48.2	3.8
59.808	112	9.84	48.2	3.81
59.8703	112	9.89	48.2	3.81
59.9326	112	9.92	48.3	3.81
59.9949	112	9.92	48.3	3.81
60.0572	113	9.97	48.5	3.79
60.1195	113	9.98	48.5	3.78
60.1818	113	10	48.5	3.79
60.2441	113	10	48.7	3.78
60.3064	113	9.97	48.6	3.78
60.3687	113	9.95	48.6	3.78
60.431	112	9.89	48.6	3.76
60.4933	112	9.87	48.7	3.73
60.5556	112	9.83	48.8	3.72
60.6179	112	9.86	48.9	3.73
60.6802	112	9.89	49	3.75
60.7425	113	9.92	49	3.74
60.8048	113	9.94	49	3.73
60.8671	113	9.97	49.1	3.73
60.9294	113	9.94	49.1	3.75
60.9917	113	9.94	49.1	3.75
61.054	113	9.96	49.1	3.76
61.1163	113	9.97	49.1	3.74
61.1786	113	9.97	49.1	3.74
61.2409	113	9.97	49.1	3.75
61.3032	113	9.97	49.2	3.75
61.3655	113	9.99	49.2	3.72
61.4278	113	9.98	49.2	3.71
61.4901	113	9.99	49.3	3.72
61.5524	113	10	49.3	3.72
61.6147	113	10	49.3	3.73
61.677	113	10	49.6	3.73
61.7393	113	10	49.6	3.72
61.8016	113	10	49.8	3.72
61.8639	113	10	49.8	3.75
61.9262	113	10.1	49.9	3.75
61.9885	113	10.1	49.9	3.75
62.0508	113	10.1	49.9	3.74
62.1131	113	10.1	49.9	3.74
62.1754	113	10.1	50	3.75
62.2377	113	10.1	49.9	3.75
62.3	113	10.1	49.9	3.72
62.3623	113	10.1	49.9	3.72
62.4246	113	10.1	49.8	3.71
62.4869	113	10.1	50	3.71
62.5492	113	10.1	50	3.71
62.6115	113	10.1	49.9	3.73
62.6738	114	10.1	50	3.72
62.7361	114	10.1	50	3.72
62.7984	114	10.1	50.1	3.73
62.8607	114	10.1	50.3	3.7
62.923	114	10	50.3	3.71
62.9853	114	10	50.4	3.72
63.0476	114	10.1	50.4	3.75
63.1099	114	10.1	50.5	3.76
63.1722	114	10.1	50.4	3.74
63.2345	114	10.1	50.5	3.76
63.2968	114	10.1	50.5	3.78
63.3591	114	10.1	50.6	3.8
63.4214	114	10.1	50.7	3.8
63.4837	114	10	50.8	3.82
63.546	114	10	51	3.83
63.6083	114	10	51.1	3.86
63.6706	114	10	51.1	3.88
63.7329	114	10.1	51	3.85
63.7952	114	10.1	51.1	3.87
63.8575	114	10	51.2	3.89
63.9198	114	10	51.3	3.92
63.9821	114	9.99	51.4	3.96
64.0444	114	10	51.5	3.98
64.1067	114	9.97	51.5	4
64.169	114	9.96	51.5	4.02
64.2313	114	9.93	51.6	4.06
64.2936	114	9.92	51.7	4.07
64.3559	114	9.94	51.7	4.1
64.4182	114	9.94	51.8	4.13
64.4805	114	9.91	51.9	4.14
64.5428	114	9.89	52	4.13
64.6051	114	9.89	52.2	4.18
64.6674	114	9.88	52.1	4.21
64.7297	114	9.87	52.2	4.26
64.792	114	9.9	52.2	4.26
64.8543	113	9.89	52.3	4.26
64.9166	113	9.86	52.5	4.27
64.9789	113	9.84	52.5	4.26
65.0412	113	9.81	52.6	4.26
65.1035	113	9.78	52.6	4.28
65.1658	113	9.75	52.7	4.29
65.2281	113	9.75	52.8	4.3
65.2904	113	9.74	52.8	4.31
65.3527	113	9.73	52.8	4.35
65.415	113	9.7	52.9	4.38
65.4773	113	9.68	53	4.4
65.5396	113	9.67	53.1	4.42
65.6019	113	9.62	53.2	4.43
65.6642	113	9.59	53.2	4.43
65.7265	113	9.56	53.3	4.45
65.7888	112	9.54	53.2	4.51
65.8511	112	9.52	53.2	4.55
65.9134	112	9.53	53.3	4.58
65.9757	112	9.54	53.3	4.59
66.038	112	9.54	53.4	4.6
66.1003	112	9.49	53.6	4.62
66.1626	112	9.47	53.8	4.63
66.2249	112	9.46	53.9	4.65
66.2872	112	9.44	53.9	4.66
66.3495	112	9.41	54	4.67
66.4118	112	9.4	54.1	4.69
66.4741	112	9.38	54.1	4.71
66.5364	112	9.36	54.2	4.71
66.5987	112	9.35	54.3	4.72
66.661	112	9.29	54.3	4.74
66.7233	112	9.27	54.4	4.75
66.7856	112	9.24	54.4	4.76
66.8479	111	9.14	54.4	4.79
66.9102	111	9.11	54.5	4.8
66.9725	111	9.07	54.3	4.84
67.0348	111	9.1	54.4	4.85
67.0971	111	9.09	54.6	4.85
67.1594	111	9.07	54.7	4.85
67.2217	111	9.03	54.7	4.86
67.284	111	8.94	54.8	4.88
67.3463	111	8.88	54.9	4.91
67.4086	111	8.85	55.1	4.91
67.4709	111	8.77	55.1	4.92
67.5332	111	8.76	55.1	4.93
67.5955	111	8.73	55.3	4.96
67.6578	111	8.71	55.4	4.97
67.7201	111	8.7	55.4	4.98
67.7824	111	8.64	55.4	5.01
67.8447	111	8.61	55.3	5.04
67.907	111	8.58	55.4	5.05
67.9693	111	8.61	55.5	5.06
68.0316	111	8.58	55.5	5.08
68.0939	111	8.55	55.6	5.1
68.1562	111	8.57	55.7	5.11
68.2185	111	8.54	55.8	5.11
68.2808	111	8.54	55.8	5.12
68.3431	111	8.45	55.9	5.11
68.4054	110	8.37	55.9	5.1
68.4677	110	8.32	55.9	5.1
68.53	110	8.28	56	5.1
68.5923	110	8.22	56	5.11
68.6546	110	8.19	55.9	5.1
68.7169	109	8.04	55.8	5.11
68.7792	109	7.92	55.8	5.12
68.8415	109	7.88	55.9	5.13
68.9038	109	7.87	55.9	5.13
68.9661	109	7.81	56	5.15
69.0284	109	7.77	56.1	5.15
69.0907	108	7.68	56.1	5.15
69.153	108	7.67	56.1	5.19
69.2153	108	7.69	56	5.2
69.2776	108	7.64	56	5.21
69.3399	108	7.61	56	5.23
69.4022	108	7.58	56	5.23
69.4645	108	7.53	56	5.22
69.5268	108	7.49	55.9	5.22
69.5891	108	7.48	56	5.22
69.6514	108	7.47	56.1	5.22
69.7137	108	7.45	56.4	5.18
69.776	108	7.44	56.4	5.2
69.8383	108	7.47	56.5	5.21
69.9006	108	7.56	56.5	5.22
69.9629	108	7.59	56.5	5.22
70.0252	108	7.6	56.5	5.24
70.0875	108	7.63	56.5	5.26
70.1498	108	7.59	56.5	5.27
70.2121	108	7.54	56.5	5.26
70.2744	108	7.53	56.6	5.28
70.3367	108	7.5	56.7	5.29
70.399	108	7.47	56.8	5.3
70.4613	108	7.43	56.8	5.33
70.5236	108	7.37	56.9	5.33
70.5859	108	7.32	57.2	5.3
70.6482	108	7.27	57.2	5.32
70.7105	108	7.18	57.1	5.33
70.7728	108	7.19	57.1	5.34
70.8351	107	7.15	57	5.32
70.8974	107	7.11	57.1	5.35
70.9597	108	7.11	57.3	5.35
71.022	107	7.06	57.4	5.35
71.0843	107	7.03	57.5	5.36
71.1466	107	6.98	57.6	5.37
71.2089	107	6.96	57.7	5.37
71.2712	107	6.89	57.6	5.38
71.3335	107	6.86	57.6	5.4
71.3958	107	6.84	57.8	5.38
71.4581	107	6.8	57.9	5.37
71.5204	107	6.84	58	5.38
71.5827	107	6.8	58.1	5.39
71.645	107	6.85	58.3	5.4
71.7073	107	6.85	58.3	5.42
71.7696	107	6.86	58.3	5.43
71.8319	107	6.82	58.4	5.43
71.8942	107	6.78	58.4	5.43
71.9565	107	6.74	58.6	5.44
72.0188	107	6.7	58.7	5.46
72.0811	106	6.66	58.9	5.47
72.1434	107	6.67	59.1	5.49
72.2057	106	6.63	59.2	5.52
72.268	106	6.61	59.3	5.54
72.3303	106	6.57	59.5	5.57
72.3926	106	6.53	59.7	5.6
72.4549	106	6.51	59.7	5.56
72.5172	106	6.49	59.7	5.54
72.5795	106	6.46	59.9	5.59
72.6418	106	6.45	59.9	5.63
72.7041	106	6.42	60.2	5.69
72.7664	106	6.41	60.4	5.72
72.8287	106	6.39	60.7	5.74
72.891	106	6.35	60.6	5.76
72.9533	106	6.36	60.8	5.84
73.0156	106	6.31	60.8	5.86
73.0779	106	6.28	61	5.89
73.1402	106	6.26	61.3	5.95
73.2025	106	6.24	61.5	5.99
73.2648	106	6.22	62	6.06
73.3271	106	6.2	62.2	6.12
73.3894	106	6.31	62.3	6.15
73.4517	106	6.35	62.6	6.21
73.514	106	6.34	63	6.26
73.5763	106	6.43	63.1	6.28
73.6386	106	6.42	63.3	6.33
73.7009	106	6.44	63.2	6.35
73.7632	106	6.45	63.4	6.33
73.8255	106	6.47	63.5	6.31
73.8878	106	6.47	63.6	6.38
73.9501	106	6.47	63.8	6.44
74.0124	106	6.45	64	6.5
74.0747	106	6.43	64	6.57
74.137	106	6.46	64.1	6.58
74.1993	106	6.42	64.2	6.62
74.2616	106	6.38	64.5	6.62
74.3239	106	6.33	64.6	6.65
74.3862	106	6.3	65	6.68
74.4485	106	6.25	65.2	6.73
74.5108	106	6.22	65.3	6.79
74.5731	106	6.21	65.5	6.81
74.6354	106	6.18	65.8	6.88
74.6977	106	6.19	65.9	6.89
74.76	106	6.19	66	6.92
74.8223	106	6.17	66.1	6.92
74.8846	106	6.15	66.4	6.92
74.9469	105	6.09	66.5	6.97
75.0092	105	6.06	66.8	7.03
75.0715	105	6.08	66.7	6.98
75.1338	105	6.07	66.8	7
75.1961	105	6.04	66.9	6.99
75.2584	105	6	67.1	7.04
75.3207	105	6.03	67	7
75.383	105	6.03	67	6.97
75.4453	105	6.06	66.9	6.94
75.5076	105	6.06	66.9	6.92
75.5699	105	6.03	67.1	6.97
75.6322	105	6.04	67.2	7.01
75.6945	105	6.04	67.3	7.08
75.7568	105	6.02	67.5	7.15
75.8191	105	6.01	67.7	7.17
75.8814	105	5.99	67.6	7.13
75.9437	105	5.99	67.6	7.08
76.006	105	5.95	67.8	7.08
76.0683	105	5.93	68	7.06
76.1306	105	5.94	68.1	7.12
76.1929	105	5.92	68.4	7.2
76.2552	106	5.92	68.4	7.17
76.3175	105	5.9	68.9	7.23
76.3798	105	5.9	69.2	7.3
76.4421	105	5.91	69.4	7.32
76.5044	106	5.92	69.9	7.38
76.5667	105	5.91	69.9	7.38
76.629	105	5.93	69.9	7.32
76.6913	106	5.93	70.4	7.37
76.7536	106	5.9	70.6	7.42
76.8159	106	5.9	70.8	7.47
76.8782	106	5.91	71.1	7.51
76.9405	106	5.93	71.4	7.57
77.0028	106	5.92	71.7	7.56
77.0651	106	5.96	71.8	7.57
77.1274	106	5.95	72.3	7.63
77.1897	106	5.94	72.7	7.67
77.252	106	5.98	73.1	7.76
77.3143	106	6.01	73	7.7
77.3766	106	6.03	73.3	7.78
77.4389	106	6.03	73.6	7.84
77.5012	107	6.05	73.9	7.89
77.5635	107	6.09	74.5	7.95
77.6258	107	6.1	74.4	7.92
77.6881	107	6.11	74.6	7.96
77.7504	107	6.1	74.8	7.97
77.8127	107	6.07	75.2	8.02
77.875	107	6.07	75.4	8.02
77.9373	107	6.07	75.7	8.07
77.9996	107	6.09	75.9	8.14
78.0619	107	6.12	76.1	8.13
78.1242	107	6.12	76.6	8.19
78.1865	107	6.14	76.9	8.24
78.2488	107	6.14	77.2	8.29
78.3111	106	6.13	77.5	8.37
78.3734	107	6.16	77.6	8.37
78.4357	107	6.2	77.8	8.41
78.498	107	6.23	78.1	8.46
78.5603	107	6.22	78.2	8.51
78.6226	107	6.2	78.2	8.5
78.6849	107	6.2	78.7	8.53
78.7472	106	6.19	78.9	8.57
78.8095	106	6.19	79.1	8.61
78.8718	106	6.22	79.3	8.67
78.9341	106	6.23	79.6	8.72
78.9964	107	6.24	79.7	8.69
79.0587	107	6.27	79.8	8.68
79.121	107	6.28	80.1	8.73
79.1833	106	6.22	80	8.7
79.2456	106	6.21	80.2	8.69
79.3079	107	6.27	80.8	8.75
79.3702	107	6.26	80.9	8.76
79.4325	107	6.26	81.1	8.81
79.4948	107	6.26	81.4	8.86
79.5571	107	6.28	81.8	8.95
79.6194	107	6.32	82.1	8.97
79.6817	107	6.34	82.3	8.96
79.744	107	6.33	82.6	8.96
79.8063	107	6.36	83	9.05
79.8686	107	6.36	83.1	9.07
79.9309	107	6.37	83.7	9.14
79.9932	108	6.39	84	9.18
80.0555	108	6.36	84.1	9.18
80.1178	108	6.37	84.7	9.27
80.1801	108	6.45	85.1	9.31
80.2424	108	6.47	85.5	9.36
80.3047	108	6.5	85.8	9.38
80.367	108	6.49	86.1	9.39
80.4293	108	6.52	86.4	9.4
80.4916	108	6.53	86.7	9.48
80.5539	108	6.57	87	9.46
80.6162	108	6.64	87.6	9.57
80.6785	108	6.7	87.7	9.57
80.7408	108	6.73	88	9.62
80.8031	109	6.79	88.2	9.68
80.8654	109	6.73	88.2	9.72
80.9277	109	6.71	88.1	9.72
80.99	109	6.72	88.3	9.75
81.0523	108	6.66	88.5	9.81
81.1146	108	6.62	88.7	9.76
81.1769	108	6.55	89.1	9.78
81.2392	108	6.51	89.4	9.85
81.3015	108	6.49	89.8	9.9
81.3638	108	6.53	90.2	9.96
81.4261	108	6.55	90.8	10
81.4884	108	6.57	91.2	10.1
81.5507	108	6.61	91.4	10.1
81.613	109	6.65	91.5	10.1
81.6753	109	6.65	91.6	10.1
81.7376	109	6.68	91.7	10.1
81.7999	109	6.69	92	10.2
81.8622	109	6.71	92.4	10.2
81.9245	109	6.71	93	10.3
81.9868	109	6.7	93.4	10.3
82.0491	109	6.71	93.8	10.4
82.1114	109	6.75	94	10.4
82.1737	109	6.74	93.9	10.4
82.236	109	6.74	94.1	10.4
82.2983	109	6.71	94.7	10.5
82.3606	109	6.71	95	10.6
82.4229	109	6.72	95.1	10.6
82.4852	109	6.74	95.4	10.6
82.5475	109	6.74	95.5	10.6
82.6098	109	6.73	95.7	10.6
82.6721	109	6.78	95.9	10.7
82.7344	109	6.76	96.2	10.7
82.7967	109	6.8	96.6	10.8
82.859	109	6.78	97	10.8
82.9213	109	6.78	97.7	10.8
82.9836	109	6.8	98	10.9
83.0459	109	6.81	98.4	10.9
83.1082	109	6.8	98.6	10.9
83.1705	109	6.82	98.7	10.9
83.2328	109	6.82	98.7	10.9
83.2951	109	6.83	98.9	11
83.3574	109	6.82	98.9	11
83.4197	109	6.83	99.3	11
83.482	109	6.81	99.7	11.1
83.5443	109	6.83	100	11.2
83.6066	109	6.83	100	11.2
83.6689	109	6.83	101	11.3
83.7312	109	6.82	101	11.5
83.7935	109	6.82	102	11.5
83.8558	109	6.83	102	11.6
83.9181	109	6.81	102	11.5
83.9804	109	6.78	103	11.6
84.0427	109	6.77	103	11.6
84.105	109	6.78	103	11.6
84.1673	109	6.77	103	11.6
84.2296	109	6.79	104	11.6
84.2919	109	6.8	104	11.7
84.3542	109	6.77	105	11.7
84.4165	109	6.78	105	11.8
84.4788	109	6.78	105	11.8
84.5411	109	6.77	105	11.8
84.6034	109	6.65	105	11.9
84.6657	109	6.58	106	11.9
84.728	109	6.56	106	11.9
84.7903	108	6.51	106	11.9
84.8526	108	6.48	106	11.9
84.9149	108	6.45	107	12
84.9772	108	6.43	107	12.1
85.0395	108	6.39	107	12.1
85.1018	108	6.36	108	12.1
85.1641	108	6.34	108	12.2
85.2264	108	6.36	108	12.1
85.2887	108	6.36	108	12.2
85.351	108	6.34	109	12.2
85.4133	108	6.35	109	12.2
85.4756	108	6.36	109	12.3
85.5379	108	6.36	110	12.3
85.6002	108	6.38	110	12.3
85.6625	108	6.38	110	12.3
85.7248	108	6.37	110	12.3
85.7871	108	6.37	111	12.4
85.8494	108	6.38	111	12.3
85.9117	108	6.39	111	12.4
85.974	108	6.39	111	12.3
86.0363	108	6.4	111	12.3
86.0986	108	6.4	111	12.3
86.1609	108	6.4	112	12.3
86.2232	108	6.39	111	12.3
86.2855	108	6.37	112	12.3
86.3478	108	6.41	112	12.2
86.4101	108	6.39	112	12.2
86.4724	108	6.39	112	12.1
86.5347	108	6.36	112	12.2
86.597	108	6.35	112	12.2
86.6593	108	6.31	112	12.2
86.7216	108	6.33	112	12.2
86.7839	108	6.32	112	12.1
86.8462	108	6.3	112	12.1
86.9085	108	6.29	112	12
86.9708	108	6.3	112	11.9
87.0331	108	6.29	112	11.8
87.0954	108	6.28	112	11.9
87.1577	108	6.27	112	11.9
87.22	108	6.27	112	11.9
87.2823	108	6.27	112	11.9
87.3446	108	6.26	112	11.9
87.4069	108	6.3	112	11.8
87.4692	108	6.32	113	11.8
87.5315	108	6.33	112	11.8
87.5938	108	6.32	112	11.7
87.6561	108	6.32	112	11.7
87.7184	108	6.28	112	11.6
87.7807	108	6.27	112	11.6
87.843	108	6.24	112	11.6
87.9053	108	6.22	112	11.6
87.9676	108	6.24	112	11.6
88.0299	108	6.23	112	11.6
88.0922	108	6.23	112	11.5
88.1545	108	6.21	112	11.5
88.2168	108	6.22	112	11.5
88.2791	108	6.22	112	11.4
88.3414	108	6.21	111	11.4
88.4037	108	6.21	111	11.4
88.466	108	6.16	111	11.3
88.5283	108	6.15	111	11.3
88.5906	108	6.12	111	11.3
88.6529	108	6.12	111	11.2
88.7152	108	6.12	111	11.2
88.7775	108	6.1	110	11.2
88.8398	108	6.09	110	11.2
88.9021	108	6.07	110	11.1
88.9644	108	6.08	110	11.1
89.0267	108	6.05	110	11.1
89.089	108	6.05	110	11.1
89.1513	108	6.05	110	11.1
89.2136	108	6.07	110	11.1
89.2759	108	6.06	110	11.1
89.3382	108	6.05	110	11.1
89.4005	108	6.04	110	11
89.4628	108	6.02	110	11
89.5251	108	6.01	109	11
89.5874	108	6.02	109	11
89.6497	108	6.03	109	11
89.712	108	6.02	109	10.9
89.7743	108	6.03	109	10.9

## Sheet: Fig. 3f
Evoked local field potentials from V1 (baseline - average of 10 mins, post FUS - average of 30 mins)
Animal	Electrode	Baseline	Post FUS
1	1	-2340	-1860
1	2	-2550	-1600
1	3	-2270	-1590
1	4	-2290	-1570
2	1	-1080	-1690
2	2	-1070	-1620
2	3	-1060	-1610
2	4	-1020	-1620
3	1	-1410	-1540
3	2	-1320	-1470
3	3	-1290	-1370
3	4	-1240	-1390
4	1	-548	-563
4	2	-539	-553
4	3	-496	-505
4	4	-468	-462

## Sheet: Fig. 4a
Muscimol in UC-Carreirs per dose
Sample	Muscimol content (ng)
1	286.526
2	279.818
3	206.259
4	340.933
5	140.85
6	144.688
7	128.468
8	119.25
9	150.258

## Sheet: Fig. 4b
	Normalized Evoked Local Field Potentials Peak Negative Values after Rolling Window application
Time (min)	Mean	SEM
0	97.9426	2.068
0.0623	98.0173	1.9458
0.1246	98.0309	1.91862
0.1869	98.0661	1.93156
0.2492	97.8311	1.80238
0.3115	97.6027	1.63535
0.3738	97.3024	1.73978
0.4361	97.3311	1.7216
0.4984	97.2235	1.72541
0.5607	97.0167	1.60871
0.623	96.8729	1.54276
0.6853	97.0019	1.46509
0.7476	97.297	1.35622
0.8099	97.5241	1.36907
0.8722	97.634	1.4129
0.9345	97.9459	1.40142
0.9968	98.4946	1.34672
1.0591	98.8051	1.32005
1.1214	98.5669	1.33502
1.1837	98.698	1.38453
1.246	98.6251	1.48438
1.3083	98.1287	1.48748
1.3706	98.3357	1.51167
1.4329	98.5065	1.47367
1.4952	98.711	1.53025
1.5575	98.4146	1.3951
1.6198	98.7216	1.40404
1.6821	98.2367	1.32551
1.7444	98.2616	1.25559
1.8067	98.5157	1.23312
1.869	99.0365	1.2608
1.9313	99.1451	1.27921
1.9936	99.2155	1.26916
2.0559	99.2072	1.18957
2.1182	99.3091	1.22651
2.1805	99.5171	1.22175
2.2428	99.6522	1.21592
2.3051	100.053	1.21342
2.3674	100.486	1.222
2.4297	100.837	1.17354
2.492	100.901	1.18928
2.5543	100.979	1.08567
2.6166	100.973	1.01608
2.6789	101.27	0.995776
2.7412	101.284	0.830177
2.8035	101.253	0.83719
2.8658	101.267	0.781316
2.9281	101.242	0.730375
2.9904	101.514	0.727921
3.0527	101.151	0.734097
3.115	100.991	0.711645
3.1773	101.126	0.686156
3.2396	100.621	0.673639
3.3019	100.488	0.681673
3.3642	100.498	0.726351
3.4265	100.252	0.661393
3.4888	100.408	0.649131
3.5511	100.281	0.511568
3.6134	100.3	0.570159
3.6757	100.414	0.546814
3.738	100.693	0.542515
3.8003	100.917	0.491395
3.8626	100.99	0.514659
3.9249	100.886	0.502746
3.9872	101.081	0.500069
4.0495	100.997	0.488195
4.1118	101.102	0.501627
4.1741	101.006	0.507964
4.2364	101.003	0.453401
4.2987	101.092	0.415422
4.361	101.15	0.390016
4.4233	101.241	0.363854
4.4856	101.31	0.343811
4.5479	101.404	0.347343
4.6102	101.368	0.343434
4.6725	101.343	0.401522
4.7348	101.38	0.400786
4.7971	101.399	0.421828
4.8594	101.803	0.434465
4.9217	101.676	0.416198
4.984	101.87	0.394716
5.0463	101.673	0.342817
5.1086	101.407	0.289543
5.1709	101.363	0.292356
5.2332	101.525	0.305649
5.2955	101.333	0.276865
5.3578	101.099	0.239394
5.4201	101.227	0.252547
5.4824	101.221	0.327791
5.5447	101.175	0.307298
5.607	101.255	0.30556
5.6693	101.401	0.311495
5.7316	101.299	0.358831
5.7939	100.987	0.373573
5.8562	100.721	0.509603
5.9185	100.518	0.491895
5.9808	100.417	0.522553
6.0431	100.799	0.579206
6.1054	100.761	0.626742
6.1677	100.893	0.6308
6.23	101.037	0.664688
6.2923	100.952	0.644456
6.3546	100.785	0.803273
6.4169	100.852	0.822812
6.4792	101.004	0.817461
6.5415	100.906	0.819173
6.6038	100.75	0.874255
6.6661	100.788	0.813914
6.7284	100.228	0.906997
6.7907	100.571	0.922309
6.853	100.354	0.895802
6.9153	100.599	0.921249
6.9776	100.341	1.06129
7.0399	100.411	1.01904
7.1022	100.528	0.997263
7.1645	100.523	0.945828
7.2268	100.468	1.02451
7.2891	100.525	1.0928
7.3514	100.406	1.10154
7.4137	100.073	1.22496
7.476	100.058	1.21642
7.5383	100.006	1.20238
7.6006	100.227	1.18863
7.6629	100.495	1.17961
7.7252	100.876	1.09719
7.7875	100.98	1.03897
7.8498	101.399	0.905433
7.9121	101.408	0.942413
7.9744	101.528	0.8388
8.0367	101.933	0.827872
8.099	101.839	0.781745
8.1613	101.625	0.840236
8.2236	101.106	0.96313
8.2859	100.961	1.03245
8.3482	100.863	0.997845
8.4105	100.734	1.11846
8.4728	100.403	1.24039
8.5351	100.518	1.2656
8.5974	99.9596	1.37035
8.6597	99.9137	1.38079
8.722	100.018	1.37662
8.7843	99.8891	1.40108
8.8466	99.7239	1.41226
8.9089	99.7318	1.4095
8.9712	99.7375	1.3866
9.0335	99.6787	1.37677
9.0958	99.1966	1.5312
9.1581	98.7613	1.58091
9.2204	99.0288	1.6007
9.2827	99.0304	1.59224
9.345	98.9023	1.58669
9.4073	98.7302	1.69214
9.4696	98.5645	1.67353
9.5319	98.459	1.63244
9.5942	98.052	1.70999
9.6565	97.7293	1.86294
9.7188	97.7795	1.85246
9.7811	97.8587	1.87541
9.8434	97.5951	1.98615
9.9057	97.5424	1.96411
9.968	97.5199	2.00892
10.0303	97.4251	1.96113
10.0926	97.4106	1.95406
10.1549	97.3297	1.98978
10.2172	97.3144	1.9817
10.2795	97.3371	1.99026
10.3418	97.1154	2.00364
10.4041	96.971	2.2049
10.4664	97.0813	2.20665
10.5287	96.8896	2.25691
10.591	97.0002	2.27882
10.6533	96.8613	2.24422
10.7156	97.0552	2.27681
10.7779	96.7735	2.34287
10.8402	96.7792	2.3162
10.9025	96.7499	2.2908
10.9648	96.4622	2.44265
11.0271	96.1669	2.56487
11.0894	95.9941	2.72029
11.1517	96.1326	2.73365
11.214	96.0744	2.75109
11.2763	96.0015	2.73166
11.3386	95.8894	2.70605
11.4009	95.5239	2.81343
11.4632	95.3304	2.76422
11.5255	95.2991	2.73745
11.5878	95.3627	2.77756
11.6501	95.3773	2.78103
11.7124	95.2543	2.78817
11.7747	95.1168	2.74228
11.837	94.8391	2.80371
11.8993	94.6442	2.79483
11.9616	94.2448	2.70913
12.0239	93.9128	2.77779
12.0862	93.7514	2.87293
12.1485	93.6062	2.92368
12.2108	93.0935	2.91456
12.2731	92.9167	2.94594
12.3354	92.9482	2.94704
12.3977	92.8761	3.04799
12.46	92.872	3.12175
12.5223	92.7745	3.20909
12.5846	92.5011	3.24891
12.6469	92.222	3.28328
12.7092	91.7363	3.34635
12.7715	91.51	3.32056
12.8338	91.1959	3.36632
12.8961	91.0525	3.36737
12.9584	90.7369	3.37099
13.0207	90.3668	3.36357
13.083	89.7859	3.48392
13.1453	89.5575	3.51297
13.2076	89.2799	3.51484
13.2699	88.9612	3.5021
13.3322	88.8247	3.48575
13.3945	88.4348	3.4823
13.4568	88.3274	3.51119
13.5191	88.1426	3.51665
13.5814	87.8597	3.51871
13.6437	87.4969	3.50233
13.706	87.6459	3.49322
13.7683	87.3688	3.49627
13.8306	87.1898	3.49415
13.8929	86.9544	3.50201
13.9552	86.7686	3.51834
14.0175	86.4904	3.49491
14.0798	86.2334	3.48494
14.1421	85.9558	3.4942
14.2044	85.7752	3.4954
14.2667	85.856	3.55875
14.329	85.6445	3.55261
14.3913	85.5454	3.55835
14.4536	85.6989	3.62292
14.5159	85.4581	3.6089
14.5782	85.4415	3.63056
14.6405	85.1837	3.64813
14.7028	84.9636	3.6445
14.7651	84.9306	3.69089
14.8274	84.8443	3.67886
14.8897	84.6375	3.64394
14.952	84.3735	3.61779
15.0143	84.0681	3.60437
15.0766	83.9254	3.58491
15.1389	83.9264	3.58767
15.2012	83.6922	3.57694
15.2635	83.7235	3.60172
15.3258	83.5033	3.58003
15.3881	83.4302	3.58166
15.4504	83.3183	3.57899
15.5127	83.0784	3.55887
15.575	82.9957	3.55087
15.6373	82.8371	3.52381
15.6996	82.8446	3.55185
15.7619	82.8317	3.5611
15.8242	82.8538	3.5754
15.8865	82.948	3.56916
15.9488	82.9974	3.58757
16.0111	82.9839	3.59219
16.0734	83.021	3.59642
16.1357	83.0456	3.59738
16.198	83.1313	3.59785
16.2603	83.1102	3.59481
16.3226	83.1505	3.58682
16.3849	83.1477	3.61323
16.4472	83.1009	3.59899
16.5095	83.0677	3.5896
16.5718	83.1547	3.6115
16.6341	83.1322	3.59654
16.6964	83.0862	3.60402
16.7587	83.1307	3.62729
16.821	83.1299	3.63491
16.8833	83.147	3.64417
16.9456	83.1686	3.66153
17.0079	83.2002	3.6633
17.0702	83.1171	3.66865
17.1325	83.1393	3.6908
17.1948	83.1495	3.70974
17.2571	82.9884	3.7224
17.3194	82.9941	3.72461
17.3817	83.0066	3.71698
17.444	82.8678	3.65983
17.5063	82.8327	3.64464
17.5686	82.8329	3.65293
17.6309	82.8545	3.676
17.6932	82.7678	3.68054
17.7555	82.7687	3.69177
17.8178	82.7552	3.70678
17.8801	82.67	3.75313
17.9424	82.692	3.79937
18.0047	82.6714	3.85065
18.067	82.742	3.89244
18.1293	82.5986	3.9289
18.1916	82.4621	3.94431
18.2539	82.4682	3.99107
18.3162	82.5167	4.02855
18.3785	82.4442	4.05364
18.4408	82.5091	4.08736
18.5031	82.4673	4.10624
18.5654	82.5523	4.11993
18.6277	82.5742	4.14737
18.69	82.4562	4.14611
18.7523	82.5015	4.21012
18.8146	82.5646	4.27531
18.8769	82.5124	4.3165
18.9392	82.2915	4.42485
19.0015	82.1821	4.57224
19.0638	81.9323	4.74991
19.1261	81.8039	4.86435
19.1884	81.7393	4.95341
19.2507	81.4924	5.0465
19.313	81.8018	5.20191
19.3753	81.8256	5.23017
19.4376	81.9221	5.2649
19.4999	82.1328	5.30525
19.5622	82.2414	5.34367
19.6245	82.2639	5.36205
19.6868	82.3656	5.39824
19.7491	82.4631	5.42629
19.8114	82.681	5.44463
19.8737	82.7144	5.45515
19.936	82.8543	5.46444
19.9983	83.0034	5.49777
20.0606	83.1401	5.5285
20.1229	83.2346	5.5521
20.1852	83.3253	5.59096
20.2475	83.2758	5.58544
20.3098	83.4199	5.64322
20.3721	83.8402	5.73227
20.4344	83.7281	5.74147
20.4967	84.0338	5.84535
20.559	84.1106	5.85763
20.6213	84.2611	5.8927
20.6836	84.3312	5.90588
20.7459	84.4965	5.95733
20.8082	84.5813	5.97045
20.8705	84.6608	5.98765
20.9328	84.735	6.01095
20.9951	84.831	6.02859
21.0574	84.9763	6.05872
21.1197	85.2309	6.14356
21.182	85.5127	6.19923
21.2443	85.6545	6.23208
21.3066	85.9054	6.29627
21.3689	86.0464	6.31049
21.4312	86.1752	6.34631
21.4935	86.5271	6.46126
21.5558	86.6313	6.48741
21.6181	86.5665	6.50232
21.6804	86.8521	6.58416
21.7427	87.1377	6.69737
21.805	87.2029	6.72636
21.8673	87.4875	6.81657
21.9296	87.4314	6.84356
21.9919	87.6002	6.89706
22.0542	87.6498	6.93045
22.1165	87.8165	6.97619
22.1788	87.8175	6.95943
22.2411	88.0311	6.97541
22.3034	88.1029	7.00397
22.3657	88.2558	7.05854
22.428	88.3695	7.11098
22.4903	88.4505	7.12831
22.5526	88.6389	7.22384
22.6149	88.7441	7.26606
22.6772	88.8992	7.32298
22.7395	89.0603	7.4071
22.8018	89.2298	7.46639
22.8641	89.3073	7.49948
22.9264	89.4732	7.52519
22.9887	89.6948	7.61948
23.051	89.9618	7.71256
23.1133	90.0879	7.7587
23.1756	90.4467	7.85851
23.2379	90.5826	7.88574
23.3002	90.5759	7.87434
23.3625	90.4716	7.83982
23.4248	90.6598	7.89602
23.4871	90.8287	7.90979
23.5494	90.9343	7.9547
23.6117	91.0016	7.9921
23.674	91.2072	8.05547
23.7363	91.4601	8.17264
23.7986	91.5219	8.2071
23.8609	91.6483	8.24813
23.9232	91.8632	8.29401
23.9855	92.0037	8.31061
24.0478	92.2304	8.36669
24.1101	92.5478	8.42655
24.1724	92.6841	8.50833
24.2347	92.8627	8.57063
24.297	93.0073	8.60227
24.3593	93.2018	8.6751
24.4216	93.3386	8.73257
24.4839	93.5394	8.81103
24.5462	93.7956	8.93228
24.6085	94.1187	9.04899
24.6708	94.1519	9.12413
24.7331	94.2874	9.20618
24.7954	94.3636	9.27593
24.8577	94.5812	9.34786
24.92	94.7104	9.50811
24.9823	94.969	9.59416
25.0446	95.1592	9.63651
25.1069	95.2459	9.69693
25.1692	95.5588	9.82058
25.2315	95.6094	9.78953
25.2938	95.7111	9.83482
25.3561	95.7745	9.88423
25.4184	95.8797	9.96291
25.4807	96.0817	10.0809
25.543	96.2601	10.1568
25.6053	96.3514	10.1881
25.6676	96.4959	10.2975
25.7299	96.7028	10.3567
25.7922	96.8326	10.4436
25.8545	97.1908	10.5527
25.9168	97.3268	10.6422
25.9791	97.5448	10.7449
26.0414	97.6187	10.8062
26.1037	97.9636	10.9303
26.166	98.1618	10.9933
26.2283	98.3335	11.0665
26.2906	98.5418	11.1453
26.3529	98.7765	11.2047
26.4152	98.9426	11.2528
26.4775	98.9778	11.2735
26.5398	99.3148	11.3883
26.6021	99.4604	11.4273
26.6644	99.5745	11.4699
26.7267	99.5423	11.507
26.789	99.7218	11.5604
26.8513	99.9346	11.5846
26.9136	99.9734	11.6228
26.9759	100.127	11.6672
27.0382	100.218	11.7207
27.1005	100.114	11.7123
27.1628	100.255	11.7729
27.2251	100.296	11.7831
27.2874	100.255	11.7787
27.3497	100.479	11.8374
27.412	100.508	11.8626
27.4743	100.589	11.9302
27.5366	100.665	11.9819
27.5989	100.746	12.0225
27.6612	100.83	12.047
27.7235	101.091	12.145
27.7858	101.063	12.2014
27.8481	101.218	12.2756
27.9104	101.297	12.2927
27.9727	101.394	12.2974
28.035	101.577	12.3286
28.0973	101.638	12.3569
28.1596	101.651	12.341
28.2219	101.692	12.3472
28.2842	101.821	12.3661
28.3465	102.097	12.4744
28.4088	102.22	12.5053
28.4711	102.254	12.5221
28.5334	102.358	12.5624
28.5957	102.531	12.6372
28.658	102.781	12.7127
28.7203	102.829	12.7036
28.7826	102.794	12.7031
28.8449	102.838	12.6959
28.9072	102.844	12.6046
28.9695	102.842	12.6138
29.0318	102.904	12.6205
29.0941	103.054	12.6313
29.1564	102.922	12.5783
29.2187	103.023	12.5865
29.281	103.061	12.526
29.3433	103.282	12.5447
29.4056	103.574	12.5843
29.4679	103.664	12.608
29.5302	103.876	12.6888
29.5925	103.963	12.7142
29.6548	103.964	12.6782
29.7171	103.819	12.6519
29.7794	103.815	12.6427
29.8417	103.85	12.6222
29.904	104.187	12.7162
29.9663	104.256	12.7293
30.0286	104.323	12.7485
30.0909	104.375	12.7701
30.1532	104.487	12.7418
30.2155	104.55	12.7363
30.2778	104.585	12.6987
30.3401	104.609	12.6471
30.4024	104.583	12.6349
30.4647	104.762	12.6754
30.527	104.584	12.5719
30.5893	104.583	12.5794
30.6516	104.61	12.5711
30.7139	104.565	12.594
30.7762	104.558	12.597
30.8385	104.764	12.6645
30.9008	104.703	12.6378
30.9631	104.7	12.6328
31.0254	104.657	12.6281
31.0877	104.733	12.6284
31.15	104.809	12.6237
31.2123	104.579	12.5433
31.2746	104.494	12.5512
31.3369	104.506	12.5571
31.3992	104.57	12.539
31.4615	104.73	12.5492
31.5238	104.861	12.5803
31.5861	104.61	12.4747
31.6484	104.689	12.4618
31.7107	104.53	12.3588
31.773	104.616	12.3893
31.8353	104.725	12.4069
31.8976	104.608	12.3539
31.9599	104.512	12.3152
32.0222	104.72	12.3704
32.0845	104.756	12.3954
32.1468	104.787	12.4072
32.2091	104.87	12.419
32.2714	104.825	12.4156
32.3337	104.616	12.3502
32.396	104.457	12.2871
32.4583	104.312	12.2061
32.5206	104.098	12.1323
32.5829	104.071	12.11
32.6452	104.08	12.1001
32.7075	103.875	12.0153
32.7698	103.869	12.025
32.8321	103.873	12.0164
32.8944	103.744	11.96
32.9567	103.51	11.8305
33.019	103.652	11.9244
33.0813	103.478	11.8617
33.1436	103.391	11.8182
33.2059	103.306	11.7765
33.2682	103.375	11.7513
33.3305	103.148	11.6738
33.3928	103.035	11.6316
33.4551	102.966	11.6675
33.5174	103.048	11.6675
33.5797	102.948	11.6806
33.642	102.782	11.6466
33.7043	102.829	11.7137
33.7666	102.624	11.6443
33.8289	102.581	11.6506
33.8912	102.558	11.6155
33.9535	102.559	11.5694
34.0158	102.541	11.5437
34.0781	102.608	11.5555
34.1404	102.715	11.5824
34.2027	102.745	11.492
34.265	102.518	11.3848
34.3273	102.477	11.3477
34.3896	102.296	11.2634
34.4519	102.347	11.2833
34.5142	102.494	11.2808
34.5765	102.518	11.3155
34.6388	102.436	11.2765
34.7011	102.283	11.2588
34.7634	102.204	11.2197
34.8257	101.959	11.2191
34.888	101.792	11.1613
34.9503	101.537	11.0505
35.0126	101.461	11.031
35.0749	101.416	11.0029
35.1372	101.397	10.9389
35.1995	101.357	10.9371
35.2618	101.19	10.8914
35.3241	100.925	10.8329
35.3864	100.692	10.7736
35.4487	100.554	10.7272
35.511	100.382	10.7181
35.5733	100.25	10.6529
35.6356	100.159	10.6261
35.6979	99.9729	10.5947
35.7602	99.662	10.4923
35.8225	99.4234	10.3951
35.8848	99.3514	10.3461
35.9471	99.0805	10.2565
36.0094	98.9588	10.2276
36.0717	98.7659	10.1743
36.134	98.3591	10.0211
36.1963	98.1378	9.94778
36.2586	97.9937	9.88364
36.3209	97.9616	9.81614
36.3832	97.6558	9.70038
36.4455	97.7519	9.74721
36.5078	97.6258	9.72121
36.5701	97.5426	9.6889
36.6324	97.4271	9.63512
36.6947	97.2163	9.55639
36.757	97.064	9.51569
36.8193	96.9907	9.50231
36.8816	96.6769	9.42521
36.9439	96.5458	9.37743
37.0062	96.42	9.32488
37.0685	96.1499	9.25574
37.1308	95.9831	9.21218
37.1931	95.7683	9.13336
37.2554	95.6255	9.07993
37.3177	95.3166	8.97094
37.38	95.2056	8.92495
37.4423	95.0522	8.87682
37.5046	94.8153	8.82485
37.5669	94.5536	8.73721
37.6292	94.3661	8.72394
37.6915	94.2053	8.71254
37.7538	93.9955	8.66785
37.8161	93.7571	8.62328
37.8784	93.5793	8.58452
37.9407	93.5767	8.55786
38.003	93.3456	8.53403
38.0653	93.1673	8.52313
38.1276	93.0083	8.47701
38.1899	92.8288	8.43789
38.2522	92.5966	8.40339
38.3145	92.6407	8.4647
38.3768	92.3818	8.39148
38.4391	92.1997	8.37527
38.5014	91.9953	8.34995
38.5637	91.7357	8.30322
38.626	91.5499	8.27536
38.6883	91.3209	8.20056
38.7506	91.1061	8.14851
38.8129	90.985	8.10966
38.8752	90.9098	8.10656
38.9375	90.6203	8.03071
38.9998	90.5675	7.98169
39.0621	90.313	7.9075
39.1244	90.1836	7.9041
39.1867	89.9991	7.8748
39.249	89.8597	7.83069
39.3113	89.7101	7.79321
39.3736	89.6201	7.78742
39.4359	89.5099	7.76649
39.4982	89.3676	7.74349
39.5605	89.0662	7.64398
39.6228	88.8396	7.58042
39.6851	88.659	7.53063
39.7474	88.4102	7.46732
39.8097	88.1599	7.39569
39.872	87.9385	7.34829
39.9343	87.8625	7.36203
39.9966	87.7567	7.38922
40.0589	87.5721	7.38869
40.1212	87.553	7.46117
40.1835	87.5347	7.46121
40.2458	87.519	7.46025
40.3081	87.3466	7.44173
40.3704	87.3143	7.48603
40.4327	87.0647	7.44763
40.495	87.0627	7.5328
40.5573	86.7931	7.52143
40.6196	86.529	7.49231
40.6819	86.2676	7.45625
40.7442	85.9787	7.40042
40.8065	85.902	7.35716
40.8688	85.7764	7.37648
40.9311	85.8997	7.4173
40.9934	85.8094	7.42757
41.0557	85.6102	7.42987
41.118	85.3216	7.38411
41.1803	85.1438	7.33274
41.2426	84.9246	7.30654
41.3049	84.7201	7.28099
41.3672	84.4502	7.26097
41.4295	84.2456	7.25985
41.4918	84.0747	7.26214
41.5541	83.8983	7.27024
41.6164	83.7883	7.26572
41.6787	83.4902	7.19965
41.741	83.3048	7.17142
41.8033	83.1877	7.17296
41.8656	83.0311	7.17439
41.9279	82.9185	7.1543
41.9902	82.7815	7.14208
42.0525	82.4843	7.06128
42.1148	82.3431	7.05766
42.1771	82.22	7.03036
42.2394	82.0303	7.00366
42.3017	81.9355	6.98275
42.364	81.7801	6.97878
42.4263	81.8116	7.01519
42.4886	81.871	7.01023
42.5509	81.7776	6.99646
42.6132	81.6039	6.98846
42.6755	81.4542	6.97825
42.7378	81.0886	6.87814
42.8001	80.9801	6.87412
42.8624	80.8392	6.84261
42.9247	80.668	6.82608
42.987	80.4742	6.80028
43.0493	80.2346	6.77678
43.1116	80.2353	6.83988
43.1739	80.2179	6.86907
43.2362	79.9709	6.8355
43.2985	79.8356	6.82276
43.3608	79.7713	6.81024
43.4231	79.5147	6.79344
43.4854	79.4175	6.77698
43.5477	79.3559	6.78065
43.61	79.256	6.78649
43.6723	79.1833	6.80126
43.7346	79.1829	6.84146
43.7969	79.0147	6.83364
43.8592	78.8814	6.82807
43.9215	78.7387	6.79394
43.9838	78.6512	6.7787
44.0461	78.5298	6.76519
44.1084	78.3739	6.75032
44.1707	78.2975	6.74051
44.233	77.9576	6.62378
44.2953	77.9345	6.62948
44.3576	77.8429	6.63555
44.4199	77.7463	6.63124
44.4822	77.6166	6.62447
44.5445	77.5984	6.67608
44.6068	77.5402	6.67898
44.6691	77.5042	6.67973
44.7314	77.3838	6.63253
44.7937	77.3314	6.56072
44.856	77.3358	6.531
44.9183	77.1611	6.44727
44.9806	77.1927	6.44507
45.0429	77.0595	6.40332
45.1052	76.9908	6.4015
45.1675	76.8421	6.37917
45.2298	76.6643	6.34764
45.2921	76.4916	6.32153
45.3544	76.2546	6.28289
45.4167	75.9972	6.26933
45.479	75.9512	6.30066
45.5413	75.9552	6.2889
45.6036	75.8256	6.25271
45.6659	75.6504	6.20662
45.7282	75.5064	6.17623
45.7905	75.4607	6.1582
45.8528	75.4693	6.1741
45.9151	75.4034	6.17111
45.9774	75.3019	6.13926
46.0397	75.2524	6.11464
46.102	75.2613	6.1142
46.1643	75.2238	6.11239
46.2266	75.2296	6.11738
46.2889	75.145	6.09913
46.3512	75.0316	6.07548
46.4135	75.0064	6.07297
46.4758	74.9554	6.07997
46.5381	74.9747	6.08961
46.6004	75.0305	6.10022
46.6627	75.0482	6.10899
46.725	75.1018	6.10448
46.7873	75.0103	6.11802
46.8496	75.0409	6.11147
46.9119	75.0161	6.10485
46.9742	75.0922	6.13675
47.0365	75.0301	6.12283
47.0988	75.1112	6.11866
47.1611	75.2989	6.14445
47.2234	75.3554	6.14268
47.2857	75.418	6.16461
47.348	75.4842	6.21327
47.4103	75.4448	6.22686
47.4726	75.4503	6.25901
47.5349	75.3854	6.28701
47.5972	75.3364	6.27757
47.6595	75.3765	6.27095
47.7218	75.4609	6.27808
47.7841	75.5113	6.27883
47.8464	75.4784	6.27468
47.9087	75.4458	6.26242
47.971	75.4717	6.23384
48.0333	75.3465	6.20683
48.0956	75.3316	6.18939
48.1579	75.3378	6.18453
48.2202	75.3642	6.19708
48.2825	75.4322	6.20256
48.3448	75.448	6.20024
48.4071	75.4538	6.19624
48.4694	75.5233	6.20931
48.5317	75.6296	6.20083
48.594	75.71	6.21408
48.6563	75.6871	6.22858
48.7186	75.6664	6.21826
48.7809	75.7461	6.25258
48.8432	75.9112	6.276
48.9055	76.0551	6.27275
48.9678	76.0443	6.24437
49.0301	76.2524	6.26545
49.0924	76.3026	6.28521
49.1547	76.3394	6.28883
49.217	76.4193	6.26939
49.2793	76.4768	6.26341
49.3416	76.5233	6.27075
49.4039	76.5967	6.27183
49.4662	76.6478	6.27191
49.5285	76.6608	6.24291
49.5908	76.779	6.26121
49.6531	76.9691	6.25918
49.7154	77.3376	6.19103
49.7777	77.3665	6.17826
49.84	77.4826	6.19153
49.9023	77.5581	6.20334
49.9646	77.6844	6.18527
50.0269	77.7415	6.18238
50.0892	77.8844	6.18309
50.1515	78.051	6.1889
50.2138	78.0373	6.18141
50.2761	78.068	6.16566
50.3384	78.1145	6.13817
50.4007	78.2583	6.13814
50.463	78.2923	6.14951
50.5253	78.4148	6.15346
50.5876	78.5041	6.17083
50.6499	78.6353	6.18085
50.7122	78.7903	6.18377
50.7745	78.8342	6.16746
50.8368	79.0322	6.21693
50.8991	79.2484	6.25542
50.9614	79.3974	6.27456
51.0237	79.5686	6.27689
51.086	79.6795	6.27495
51.1483	79.7418	6.29376
51.2106	79.924	6.29911
51.2729	80.1243	6.32338
51.3352	80.2407	6.3396
51.3975	80.2807	6.34302
51.4598	80.2824	6.35656
51.5221	80.3164	6.36257
51.5844	80.4038	6.36465
51.6467	80.5214	6.375
51.709	80.533	6.37546
51.7713	80.5932	6.36794
51.8336	80.6647	6.36352
51.8959	80.7605	6.37096
51.9582	80.7498	6.35951
52.0205	80.7911	6.35116
52.0828	80.8417	6.36826
52.1451	80.89	6.37035
52.2074	81.0401	6.39802
52.2697	81.1338	6.4072
52.332	81.3052	6.41767
52.3943	81.3247	6.47203
52.4566	81.3894	6.48074
52.5189	81.6045	6.50119
52.5812	81.6582	6.50771
52.6435	81.752	6.52309
52.7058	81.8375	6.52214
52.7681	81.9222	6.53098
52.8304	81.989	6.53488
52.8927	82.2012	6.55143
52.955	82.4705	6.57572
53.0173	82.5043	6.58273
53.0796	82.6962	6.59697
53.1419	82.6939	6.59241
53.2042	82.7225	6.5702
53.2665	82.7769	6.58002
53.3288	82.8419	6.58072
53.3911	82.9507	6.60078
53.4534	83.0184	6.61521
53.5157	83.0518	6.61289
53.578	83.0606	6.6138
53.6403	83.1264	6.61864
53.7026	83.1135	6.6087
53.7649	83.1418	6.6159
53.8272	83.2108	6.625
53.8895	83.2755	6.63335
53.9518	83.5348	6.67497
54.0141	83.6451	6.69523
54.0764	83.6812	6.70367
54.1387	83.7694	6.72024
54.201	83.8438	6.7335
54.2633	83.95	6.75428
54.3256	84.0851	6.77035
54.3879	84.1167	6.78336
54.4502	84.1351	6.77924
54.5125	84.233	6.79042
54.5748	84.2125	6.79158
54.6371	84.2769	6.79648
54.6994	84.4552	6.82137
54.7617	84.4351	6.8132
54.824	84.5422	6.83387
54.8863	84.6083	6.85345
54.9486	84.5825	6.85111
55.0109	84.6582	6.86051
55.0732	84.6978	6.86738
55.1355	84.7447	6.87607
55.1978	84.7538	6.87654
55.2601	84.8331	6.89485
55.3224	84.8835	6.90947
55.3847	84.902	6.90689
55.447	84.9536	6.91145
55.5093	84.9288	6.90905
55.5716	85.0195	6.9292
55.6339	85.1328	6.95615
55.6962	85.2432	6.98467
55.7585	85.3321	6.99412
55.8208	85.4666	7.00998
55.8831	85.5926	7.0416
55.9454	85.5431	7.10541
56.0077	85.6333	7.11589
56.07	85.73	7.13301
56.1323	85.7837	7.14986
56.1946	85.758	7.15005
56.2569	85.8483	7.17983
56.3192	85.9588	7.20198
56.3815	86.0719	7.21465
56.4438	86.1454	7.22358
56.5061	86.1822	7.23694
56.5684	86.2549	7.25819
56.6307	86.3207	7.27144
56.693	86.2734	7.26899
56.7553	86.1815	7.26443
56.8176	86.2711	7.28393
56.8799	86.2423	7.27976
56.9422	86.2528	7.28457
57.0045	86.3067	7.29611
57.0668	86.2672	7.30403
57.1291	86.4691	7.33586
57.1914	86.5188	7.35527
57.2537	86.6513	7.36666
57.316	86.5819	7.34309
57.3783	86.5796	7.33487
57.4406	86.5176	7.32076
57.5029	86.4889	7.3096
57.5652	86.4035	7.2975
57.6275	86.4526	7.30469
57.6898	86.5157	7.3087
57.7521	86.544	7.31211
57.8144	86.5275	7.30814
57.8767	86.6538	7.31743
57.939	86.5867	7.31016
58.0013	86.5153	7.30276
58.0636	86.4277	7.29577
58.1259	86.4939	7.30939
58.1882	86.3662	7.30146
58.2505	86.3645	7.30318
58.3128	86.274	7.29166
58.3751	86.1186	7.25628
58.4374	86.0326	7.24565
58.4997	85.9861	7.24132
58.562	85.997	7.246
58.6243	85.982	7.24829
58.6866	85.8973	7.24265
58.7489	85.8056	7.23022
58.8112	85.7947	7.23655
58.8735	85.6982	7.23137
58.9358	85.6473	7.22795
58.9981	85.586	7.22606
59.0604	85.5287	7.21893
59.1227	85.5038	7.22288
59.185	85.3754	7.2163
59.2473	85.4218	7.22006
59.3096	85.422	7.21733
59.3719	85.3996	7.20729
59.4342	85.4186	7.20803
59.4965	85.3962	7.19984
59.5588	85.3461	7.20264
59.6211	85.2605	7.19391
59.6834	85.1521	7.1793
59.7457	84.9707	7.17403
59.808	84.8486	7.15918
59.8703	84.8224	7.16015
59.9326	84.7331	7.15629
59.9949	84.59	7.1435
60.0572	84.4476	7.12374
60.1195	84.3123	7.09653
60.1818	84.1477	7.08063
60.2441	83.8772	7.05034
60.3064	83.8132	7.0479
60.3687	83.7298	7.03889
60.431	83.597	7.02583
60.4933	83.5892	7.00164
60.5556	83.4983	6.97956
60.6179	83.4014	6.95456
60.6802	83.2982	6.93602
60.7425	83.2085	6.9146
60.8048	83.0436	6.89552
60.8671	82.863	6.86029
60.9294	82.5317	6.94238
60.9917	82.4417	6.94201
61.054	82.3091	6.92953
61.1163	82.2265	6.92026
61.1786	82.1313	6.91335
61.2409	82.07	6.8896
61.3032	81.8319	6.86009
61.3655	81.6644	6.84736
61.4278	81.6777	6.85336
61.4901	81.6337	6.84728
61.5524	81.5515	6.83455
61.6147	81.3758	6.81422
61.677	81.1714	6.78552
61.7393	80.9722	6.75835
61.8016	80.7959	6.74743
61.8639	80.7098	6.74623
61.9262	80.4725	6.72018
61.9885	80.3788	6.71749
62.0508	80.1644	6.69624
62.1131	79.9465	6.6719
62.1754	79.7379	6.65032
62.2377	79.516	6.63386
62.3	79.3465	6.6055
62.3623	79.1868	6.5732
62.4246	78.913	6.53875
62.4869	78.738	6.51138
62.5492	78.5891	6.48985
62.6115	78.4769	6.47202
62.6738	78.343	6.4518
62.7361	78.259	6.44261
62.7984	78.1313	6.43623
62.8607	78.0795	6.4465
62.923	77.9284	6.42577
62.9853	77.7817	6.40963
63.0476	77.6427	6.38626
63.1099	77.569	6.37515
63.1722	77.4445	6.35829
63.2345	77.2574	6.34201
63.2968	77.1151	6.31318
63.3591	76.9993	6.29309
63.4214	76.7754	6.25794
63.4837	76.6149	6.2359
63.546	76.3861	6.2102
63.6083	76.2736	6.19656
63.6706	76.1758	6.18345
63.7329	75.8741	6.15472
63.7952	75.8251	6.14311
63.8575	75.6589	6.11887
63.9198	75.5708	6.11153
63.9821	75.4532	6.10344
64.0444	75.2687	6.0723
64.1067	74.9966	6.04476
64.169	74.718	6.00649
64.2313	74.5428	5.98196
64.2936	74.3535	5.9587
64.3559	74.1913	5.9423
64.4182	74.0367	5.9295
64.4805	73.9156	5.92223
64.5428	73.8485	5.92812
64.6051	73.6971	5.92168
64.6674	73.5616	5.90542
64.7297	73.4534	5.89875
64.792	73.4166	5.90457
64.8543	73.3006	5.90375
64.9166	73.1135	5.89288
64.9789	72.9504	5.87589
65.0412	72.8209	5.86424
65.1035	72.8086	5.87395
65.1658	72.6089	5.8662
65.2281	72.5165	5.87036
65.2904	72.5183	5.87672
65.3527	72.4056	5.8804
65.415	72.2157	5.85916
65.4773	72.0032	5.83122
65.5396	71.8461	5.81789
65.6019	71.7802	5.82217
65.6642	71.6249	5.82106
65.7265	71.4486	5.81287
65.7888	71.402	5.82281
65.8511	71.3254	5.83216
65.9134	71.0261	5.81471
65.9757	70.9206	5.80688
66.038	70.6805	5.79332
66.1003	70.5303	5.7833
66.1626	70.4531	5.78678
66.2249	70.3841	5.7844
66.2872	70.3013	5.77451
66.3495	70.2161	5.77034
66.4118	70.173	5.77703
66.4741	69.9853	5.7628
66.5364	69.9004	5.7599
66.5987	69.7999	5.75722
66.661	69.8272	5.76108
66.7233	69.7305	5.76423
66.7856	69.5095	5.76027
66.8479	69.3621	5.74774
66.9102	69.1725	5.7249
66.9725	69.1166	5.72127
67.0348	68.8344	5.69239
67.0971	68.6398	5.65038
67.1594	68.5653	5.62125
67.2217	68.3668	5.59063
67.284	68.3498	5.59595
67.3463	68.2354	5.57811
67.4086	68.1355	5.57112
67.4709	68.0283	5.55909
67.5332	67.9456	5.55415
67.5955	68.0049	5.55796
67.6578	68.0398	5.57078
67.7201	68.2991	5.62152
67.7824	68.3948	5.63984
67.8447	68.4474	5.6445
67.907	68.6858	5.69209
67.9693	68.7298	5.71268
68.0316	68.7325	5.73041
68.0939	68.8478	5.75532
68.1562	68.9062	5.78559
68.2185	68.9502	5.80011
68.2808	69.1564	5.83827
68.3431	68.7657	5.78195
68.4054	68.811	5.79905
68.4677	68.8026	5.82798
68.53	68.9467	5.86081
68.5923	68.8872	5.86812
68.6546	68.9599	5.89601
68.7169	68.9903	5.91642
68.7792	69.151	5.96461
68.8415	69.2554	6.02603
68.9038	69.2785	6.0485
68.9661	69.3758	6.08727
69.0284	69.5113	6.13343
69.0907	69.4611	6.14708
69.153	69.6733	6.21377
69.2153	69.948	6.2977
69.2776	70.1035	6.36439
69.3399	70.2018	6.41886
69.4022	70.4044	6.50268
69.4645	70.6053	6.59179
69.5268	70.787	6.67322
69.5891	70.9995	6.75003
69.6514	71.2004	6.83409
69.7137	71.3649	6.89925
69.776	71.4587	6.9608
69.8383	71.4033	6.98555
69.9006	71.5403	7.06966
69.9629	71.7263	7.14389
70.0252	71.7912	7.22665
70.0875	71.9298	7.32398
70.1498	72.0818	7.42658
70.2121	72.1684	7.52658
70.2744	72.1773	7.5845
70.3367	72.3301	7.69217
70.399	72.564	7.81321
70.4613	72.6436	7.89882
70.5236	72.8097	7.99649
70.5859	72.8876	8.07852
70.6482	72.9797	8.16959
70.7105	72.9188	8.19915
70.7728	73.0878	8.32917
70.8351	73.2029	8.4272
70.8974	73.4515	8.5657
70.9597	73.5594	8.63537
71.022	73.7554	8.74163
71.0843	73.661	8.78939
71.1466	73.7971	8.89831
71.2089	73.9144	8.9814
71.2712	73.995	9.06086
71.3335	74.0468	9.12914
71.3958	74.2668	9.2512
71.4581	74.4514	9.34401
71.5204	74.6256	9.46494
71.5827	74.8137	9.58982
71.645	74.823	9.63336
71.7073	74.841	9.70549
71.7696	74.9195	9.78772
71.8319	74.9975	9.88032
71.8942	75.2066	10.0185
71.9565	75.195	10.0724
72.0188	75.2312	10.1614
72.0811	75.2293	10.227
72.1434	75.1683	10.2875
72.2057	75.0983	10.3265
72.268	75.0515	10.3552
72.3303	74.9039	10.3801
72.3926	74.6245	10.3644
72.4549	74.3249	10.3507
72.5172	74.1372	10.3641
72.5795	73.9208	10.3583
72.6418	73.676	10.3608
72.7041	73.5118	10.3789
72.7664	73.3091	10.4012
72.8287	73.1839	10.4221
72.891	73.0377	10.4437
72.9533	72.9582	10.4686
73.0156	72.8682	10.4873
73.0779	72.6411	10.4826
73.1402	72.5487	10.5144
73.2025	72.3809	10.5184
73.2648	72.2046	10.5219
73.3271	71.9772	10.5123
73.3894	71.7789	10.5276
73.4517	71.6477	10.5579
73.514	71.5208	10.5973
73.5763	71.3728	10.6117
73.6386	71.2556	10.6309
73.7009	71.0674	10.6341
73.7632	70.8942	10.6491
73.8255	70.7822	10.664
73.8878	70.6745	10.677
73.9501	70.5611	10.7031
74.0124	70.4025	10.7061
74.0747	70.1213	10.711
74.137	70.0091	10.7443
74.1993	69.8021	10.7362
74.2616	69.5939	10.7481
74.3239	69.4027	10.7417
74.3862	69.3109	10.7643
74.4485	69.2441	10.7869
74.5108	69.17	10.8215
74.5731	68.9457	10.8147
74.6354	68.8211	10.8148
74.6977	68.7385	10.8187
74.76	68.5869	10.8111
74.8223	68.4476	10.8126
74.8846	68.2407	10.7915
74.9469	68.1039	10.8006
75.0092	67.8864	10.8159
75.0715	67.6926	10.8147
75.1338	67.4961	10.8249
75.1961	67.2618	10.8159
75.2584	67.1606	10.8116
75.3207	67.0119	10.812
75.383	66.8442	10.7917
75.4453	66.7833	10.823
75.5076	66.5636	10.8064
75.5699	66.4247	10.8376
75.6322	66.3054	10.863
75.6945	66.144	10.875
75.7568	65.9157	10.8691
75.8191	65.7329	10.8716
75.8814	65.5977	10.8729
75.9437	65.4225	10.8617
76.006	65.2322	10.854
76.0683	65.101	10.8682
76.1306	64.9507	10.8806
76.1929	64.8147	10.9076
76.2552	64.6488	10.9222
76.3175	64.3762	10.8824
76.3798	64.1875	10.8784
76.4421	63.9554	10.8802
76.5044	63.6845	10.8498
76.5667	63.493	10.861
76.629	63.4481	10.8976
76.6913	63.354	10.9116
76.7536	63.168	10.8988
76.8159	62.9205	10.8522
76.8782	62.844	10.8737
76.9405	62.731	10.8994
77.0028	62.4137	10.8822
77.0651	62.2072	10.8825
77.1274	62.0921	10.8736
77.1897	61.9497	10.8569
77.252	61.791	10.845
77.3143	61.6218	10.8333
77.3766	61.4133	10.8097
77.4389	61.1861	10.7904
77.5012	61.0468	10.7978
77.5635	60.9563	10.8063
77.6258	60.7862	10.791
77.6881	60.6448	10.7995
77.7504	60.3986	10.7904
77.8127	60.2078	10.7856
77.875	59.9097	10.7322
77.9373	59.7061	10.7218
77.9996	59.5841	10.7203
78.0619	59.3832	10.6964
78.1242	59.2222	10.6866
78.1865	59.0441	10.6596
78.2488	58.9553	10.667
78.3111	58.7745	10.6793
78.3734	58.5443	10.6745
78.4357	58.3161	10.6701
78.498	57.9857	10.6185
78.5603	57.7988	10.6009
78.6226	57.5666	10.5836
78.6849	57.4182	10.5776
78.7472	57.1269	10.5454
78.8095	56.7266	10.4683
78.8718	56.4001	10.4161
78.9341	55.8839	10.3003
78.9964	55.5176	10.2442
79.0587	55.22	10.1906
79.121	54.8102	10.0855
79.1833	54.4896	10.0363
79.2456	54.168	9.96822
79.3079	53.8126	9.89883
79.3702	53.5076	9.86234
79.4325	53.2115	9.80701
79.4948	52.8399	9.74525
79.5571	52.7858	9.77618
79.6194	52.5766	9.73713
79.6817	52.2389	9.68826
79.744	51.8009	9.58919
79.8063	51.6075	9.56633
79.8686	51.2879	9.50916
79.9309	51.0358	9.47995
79.9932	50.6468	9.38935
80.0555	50.1972	9.27729
80.1178	49.9086	9.22546
80.1801	49.6245	9.16599
80.2424	49.2448	9.07429
80.3047	48.8353	8.98174
80.367	48.4049	8.89012
80.4293	47.9928	8.80123
80.4916	47.6774	8.72037
80.5539	47.2334	8.62981
80.6162	46.8258	8.53225
80.6785	46.3642	8.42644
80.7408	46.0766	8.36733
80.8031	45.6496	8.28429
80.8654	45.2148	8.2009
80.9277	44.8175	8.1403
80.99	44.495	8.07828
81.0523	44.3862	8.07512
81.1146	44.0273	8.0001
81.1769	43.638	7.92372
81.2392	43.3006	7.8544
81.3015	42.9111	7.77338
81.3638	42.5199	7.69752
81.4261	42.196	7.63423
81.4884	41.9953	7.61108
81.5507	41.6389	7.55011
81.613	41.2536	7.4783
81.6753	40.9501	7.42576
81.7376	40.521	7.3466
81.7999	40.1624	7.27626
81.8622	39.7265	7.20264
81.9245	39.5187	7.16759
81.9868	39.132	7.10671
82.0491	38.8147	7.05692
82.1114	38.3368	6.96831
82.1737	38.1059	6.937
82.236	37.7126	6.88108
82.2983	37.5719	6.87873
82.3606	37.2538	6.84664
82.4229	36.9983	6.8256
82.4852	36.6161	6.76282
82.5475	36.3321	6.71619
82.6098	35.8657	6.64182
82.6721	35.528	6.6011
82.7344	35.1866	6.56782
82.7967	34.7217	6.50312
82.859	34.4883	6.46896
82.9213	34.1807	6.43126
82.9836	33.8889	6.40178
83.0459	33.6215	6.37376
83.1082	33.1983	6.3147
83.1705	32.929	6.28991
83.2328	32.6661	6.27543
83.2951	32.4596	6.26738
83.3574	32.2735	6.27424
83.4197	32.2719	6.32262
83.482	32.0719	6.29992
83.5443	32.0013	6.31645
83.6066	32.0212	6.33842
83.6689	32.0876	6.37168
83.7312	32.1952	6.39934
83.7935	32.2382	6.43076
83.8558	32.1602	6.42904
83.9181	32.0525	6.42455
83.9804	31.9568	6.4391
84.0427	31.834	6.44143
84.105	31.7598	6.45382
84.1673	31.6107	6.44972
84.2296	31.4505	6.44299
84.2919	31.3798	6.43777
84.3542	31.2364	6.42959
84.4165	31.1747	6.4272
84.4788	31.1602	6.45174
84.5411	31.1508	6.46925
84.6034	31.1753	6.49602
84.6657	31.0355	6.48574
84.728	30.9014	6.48105
84.7903	30.8097	6.48362
84.8526	30.6939	6.48097
84.9149	30.6258	6.4867
84.9772	30.5702	6.49145
85.0395	30.4743	6.4882
85.1018	30.3198	6.47774
85.1641	30.1696	6.46947
85.2264	30.0784	6.48072
85.2887	29.9882	6.47507
85.351	29.8946	6.47686
85.4133	29.9399	6.48324
85.4756	29.8771	6.47918
85.5379	29.7876	6.46815
85.6002	29.7065	6.46018
85.6625	29.5968	6.44576
85.7248	29.4742	6.44564
85.7871	29.4515	6.45
85.8494	29.3581	6.43517
85.9117	29.2908	6.43531
85.974	29.2489	6.43714
86.0363	29.194	6.43972
86.0986	29.1571	6.45192
86.1609	29.13	6.47188
86.2232	29.0805	6.48026
86.2855	29.0943	6.50157
86.3478	29.0132	6.50261
86.4101	28.9888	6.50318
86.4724	28.9009	6.49
86.5347	28.8642	6.49504
86.597	28.7647	6.49542
86.6593	28.7529	6.4948
86.7216	28.7208	6.51808
86.7839	28.7036	6.54098
86.8462	28.6482	6.54567
86.9085	28.5945	6.55225
86.9708	28.5336	6.53331
87.0331	28.4318	6.51382
87.0954	28.3638	6.50731
87.1577	28.3692	6.5071
87.22	28.3026	6.5051
87.2823	28.2203	6.50286
87.3446	28.1676	6.50625
87.4069	28.1069	6.50533
87.4692	28.0355	6.50333
87.5315	27.9954	6.51534
87.5938	27.9095	6.51724
87.6561	27.9523	6.52619
87.7184	27.9188	6.53454
87.7807	27.9476	6.55439
87.843	27.875	6.57662
87.9053	27.825	6.57284
87.9676	27.8064	6.56506
88.0299	27.819	6.56
88.0922	27.7619	6.5618
88.1545	27.7616	6.59561
88.2168	27.852	6.62745
88.2791	27.8417	6.64896
88.3414	27.7729	6.65013
88.4037	27.7208	6.64142
88.466	27.6788	6.63379
88.5283	27.645	6.62922
88.5906	27.7266	6.64256
88.6529	27.7306	6.64581
88.7152	27.6993	6.64418
88.7775	27.5704	6.62448
88.8398	27.5131	6.6156
88.9021	27.5598	6.65096
88.9644	27.745	6.70232
89.0267	27.754	6.71285
89.089	27.7264	6.72428
89.1513	27.7084	6.72905
89.2136	27.6088	6.70808
89.2759	27.6124	6.69654
89.3382	27.5813	6.69157
89.4005	27.4818	6.67355
89.4628	27.4335	6.67658
89.5251	27.4254	6.69281
89.5874	27.5062	6.73718
89.6497	27.5173	6.7469
89.712	27.4808	6.75089
89.7743	27.548	6.74077
89.8366	27.5677	6.75711
89.8989	27.5763	6.76886
89.9612	27.5947	6.79583
90.0235	27.5911	6.80002
90.0858	27.6179	6.83265
90.1481	27.6376	6.85695
90.2104	27.5833	6.86129
90.2727	27.6099	6.90072
90.335	27.5164	6.88163
90.3973	27.4684	6.88348
90.4596	27.4332	6.88034
90.5219	27.3981	6.87587
90.5842	27.3385	6.85358
90.6465	27.3668	6.86705
90.7088	27.2967	6.85998
90.7711	27.3246	6.87429
90.8334	27.2014	6.8338
90.8957	27.2139	6.83955
90.958	27.2503	6.85633
91.0203	27.2745	6.8784
91.0826	27.2757	6.89562
91.1449	27.2378	6.89816
91.2072	27.3934	6.93513
91.2695	27.4	6.94632
91.3318	27.4773	6.96192
91.3941	27.4171	6.95979
91.4564	27.3923	6.96747
91.5187	27.4482	6.99692
91.581	27.4298	7.01045
91.6433	27.3441	7.01431
91.7056	27.2596	7.00678
91.7679	27.2464	7.00241
91.8302	27.2647	7.02054
91.8925	27.2418	7.02161
91.9548	27.142	7.01992
92.0171	27.1588	7.04216
92.0794	27.1437	7.04711
92.1417	27.2091	7.05804
92.204	27.2475	7.09008
92.2663	27.0979	7.04689
92.3286	27.0139	7.02543
92.3909	26.9482	7.00812
92.4532	26.9315	7.0019
92.5155	26.9576	6.98834
92.5778	26.9226	6.97839
92.6401	26.9053	6.98247
92.7024	26.839	6.97802
92.7647	26.8529	6.96316
92.827	26.82	6.97024
92.8893	26.7824	6.97796
92.9516	26.8287	7.00101
93.0139	26.8631	7.02118
93.0762	26.9383	7.05016
93.1385	27.0122	7.08873
93.2008	26.8713	7.03931
93.2631	26.8124	7.02435
93.3254	26.7603	7.00192
93.3877	26.7134	6.99178
93.45	26.6349	6.97514
93.5123	26.604	6.97059
93.5746	26.4891	6.9245
93.6369	26.3813	6.8881
93.6992	26.4258	6.89847
93.7615	26.3517	6.90551
93.8238	26.3901	6.92415
93.8861	26.3813	6.92363
93.9484	26.346	6.91981
94.0107	26.4663	6.95654
94.073	26.4004	6.94544
94.1353	26.3296	6.92922
94.1976	26.309	6.90789
94.2599	26.1915	6.89275
94.3222	26.1669	6.89888
94.3845	26.1394	6.89219
94.4468	26.1339	6.89118
94.5091	26.0776	6.89018
94.5714	26.0777	6.88852
94.6337	25.8375	6.80843
94.696	25.7721	6.79315
94.7583	25.7372	6.79054
94.8206	25.782	6.78442
94.8829	25.6769	6.76249
94.9452	25.4937	6.74643
95.0075	25.3656	6.72772
95.0698	25.4163	6.74754
95.1321	25.4366	6.74213
95.1944	25.412	6.73057
95.2567	25.4233	6.718
95.319	25.3893	6.70819
95.3813	25.3997	6.71468
95.4436	25.4197	6.72597
95.5059	25.4928	6.73383
95.5682	25.5327	6.74638
95.6305	25.497	6.74091
95.6928	25.4877	6.74386
95.7551	25.4681	6.74306
95.8174	25.4648	6.73373
95.8797	25.5075	6.73762
95.942	25.5518	6.74368
96.0043	25.536	6.74042
96.0666	25.5779	6.74297
96.1289	25.5799	6.74263
96.1912	25.58	6.7492
96.2535	25.5486	6.73709
96.3158	25.5662	6.74735
96.3781	25.5569	6.74417
96.4404	25.5729	6.74279
96.5027	25.5685	6.74377
96.565	25.5518	6.74463
96.6273	25.4821	6.75131
96.6896	25.5386	6.75606
96.7519	25.5811	6.76015
96.8142	25.5965	6.76712
96.8765	25.5977	6.77149
96.9388	25.5697	6.76201
97.0011	25.5529	6.7601
97.0634	25.5317	6.75938
97.1257	25.5379	6.76865
97.188	25.5101	6.76508
97.2503	25.5218	6.75892
97.3126	25.5067	6.75412
97.3749	25.4516	6.72986
97.4372	25.4182	6.72463
97.4995	25.3739	6.70371
97.5618	25.4122	6.71024
97.6241	25.4069	6.70833
97.6864	25.3988	6.70987
97.7487	25.3604	6.70129
97.811	25.3477	6.6977
97.8733	25.2257	6.68129
97.9356	25.1991	6.65714
97.9979	25.1718	6.64177
98.0602	25.1403	6.63142
98.1225	25.1077	6.62412
98.1848	25.1202	6.63566
98.2471	25.143	6.64796
98.3094	25.141	6.65228
98.3717	25.1381	6.64793
98.434	25.1671	6.6592
98.4963	25.1358	6.64553
98.5586	25.1559	6.64198
98.6209	25.1884	6.64482
98.6832	25.2041	6.65401
98.7455	25.3187	6.66426
98.8078	25.3312	6.67174
98.8701	25.2979	6.66561
98.9324	25.3458	6.64996
98.9947	25.3046	6.64906
99.057	25.2646	6.63935
99.1193	25.2376	6.61848
99.1816	25.1869	6.60531
99.2439	25.1557	6.60377
99.3062	25.0766	6.57913
99.3685	24.977	6.53609
99.4308	24.898	6.52591
99.4931	24.8875	6.51586
99.5554	24.9033	6.52136
99.6177	24.8869	6.51342
99.68	24.9015	6.524
99.7423	24.9574	6.54933
99.8046	24.8773	6.53596

## Sheet: Fig. 5a
		Normalized Radiant Efficiency
		Contralateral	Ipsilateral	Contralateral	Ipsilateral
Animal	Slice	AU-FUS	AU-FUS	standard3-FUS	standard3-FUS
1	1	0.808791	0.761705	1.69439	2.8644
1	2	0.733798	0.698748	1.93103	3.13582
1	3	0.725994	0.746892	1.79479	2.99879
1	4	0.789481	0.765541	1.59479	3.78142
1	5	0.784851	0.797284	1.67305	4.24521
1	6	1.18244	1.18336	2.00402	5.06737
1	7	1.11048	1.22238	0.454034	1.73234
1	8	1.21881	1.21048	0.485129	1.34919
1	9	1.18826	1.13284	0.457197	1.06723
1	10	1.16511	1.26682	0.481703	1.41507
1	11	1.06895	1.05811	0.456406	0.915974
1	12	1.10321	1.37422	0.471163	0.976582
1	13	1.05493	1.10969	0.48592	1.60902
1	14	1.11101	1.12345	0.517541	1.68965
1	15	0.953884	1.14038	0.498832	1.789
2	1	2.78401	2.50982	1.2373	2.39203
2	2	2.77149	2.86065	1.26483	2.33388
2	3	2.33456	2.20205	1.13864	1.83027
2	4	2.67989	2.41639	1.23052	2.0276
2	5	0.411586	0.407617	1.21869	1.73975
2	6	0.371588	0.42441	1.21501	1.63662
2	7	0.435707	0.386854	1.14755	1.5145
2	8	0.372199	0.422884	1.29332	2.80492
2	9	0.347467	0.347161	1.34489	3.41165
2	10	0.364871	0.352047	1.28499	3.82259
2	11	0.398762	0.379832	0.552454	1.33054
2	12	0.394182	0.325483	0.536365	1.38191
2	13	0.43815	0.359985	0.49527	1.55792
2	14	0.513567	0.38258	0.48771	1.45848
2	15	0.381969	0.443951	0.552454	1.33849
3	1	1.02481	0.940072	0.905474	2.11128
3	2	0.941872	1.09013	0.928134	1.7985
3	3	0.930557	0.976846	0.982552	1.68839
3	4	1.04242	1.02172	0.908665	1.61179
3	5	1.05811	1.17692	0.930847	1.44518
3	6	1.01504	1.02584	1.04846	1.4163
3	7	1.00063	0.931199	1.02277	2.28523
3	8	0.996263	1.09476	0.986382	2.63312
3	9	0.949072	0.95383	1.11836	2.45439
3	10	1.10929	1.08319	1.01734	4.18107
3	11	1.06763	1.07984	0.995638	3.50923
3	12	1.13256	1.33084	1.13464	3.55551
3	13	1.01825	1.03458	0.902442	2.8709
3	14	1.02789	-0.41494	0.997553	2.60918
3	15	0.685606	0.859321	1.12075	2.53099
4	1	1.10167	1.04526
4	2	0.979817	0.909848
4	3	1.01373	0.954568
4	4	0.935851	0.946278
4	5	1.04514	0.904698
4	6	0.906959	0.915501
4	7	0.953438	0.876811
4	8	0.971024	0.875304
4	9	0.962231	0.969391
4	10	0.920777	0.856335
4	11	1.13182	0.972908
4	12	1.02253	0.94477
4	13	1.07529	1.10933
4	14	0.942132	0.8694
4	15	1.0376	1.11548
5	1	1.03983	0.996395
5	2	0.926364	0.971574
5	3	0.970687	1.06643
5	4	0.937001	0.994622
5	5	0.96005	0.99019
5	6	0.970687	1.0877
5	7	0.997281	1.00349
5	8	1.03983	1.00969
5	9	0.963596	1.09125
5	10	0.956504	1.00792
5	11	1.01501	1.08682
5	12	1.00792	1.09391
5	13	1.07263	1.1923
5	14	1.08238	1.03451
5	15	1.06022	1.11784
6	1	0.949952	1.06738
6	2	1.05748	1.03769
6	3	0.976999	0.95391
6	4	0.941376	1.07727
6	5	0.895197	0.926863
6	6	1.00866	0.91169
6	7	0.945334	1.07529
6	8	0.895197	0.939397
6	9	1.05418	0.973041
6	10	1.01658	1.06144
6	11	1.04825	0.99481
6	12	1.06936	0.936758
6	13	1.15116	1.08387
6	14	1.04957	1.11751
6	15	0.940716	1.00471

## Sheet: Fig. 5b
					Normalized Signal Enhancement
					Contralateral	Ipsilateral	Contralateral	Ipsilateral
			Animal	Slice	AU-FUS	AU-FUS	standard3-FUS	standard3-FUS
			1	1	0.507	0.861	0.64	2.676
			1	2	0.457	0.585	0.748	5.288
			1	3	1.337	0.414	0.83	3.414
			2	1	0.25	0.852	0.65	3.763
			2	2	0.47	0.47	0.82	4.05
			2	3	1.07	1.094	0.9	6.4
			3	1	0.383	0.798	0.541	1.088
			3	2	0.308	0.195	0.52	6.403
			3	3	1.342	0.303	0.75	1.907

## Sheet: Fig. 5c
		Normalized Mean Intensity
		Contralateral	Ipsilateral	Contralateral	Ipsilateral
Animal	Slice	AU-FUS	AU-FUS	standard3-FUS	standard3-FUS
1	1	0.986607	1.03903	0.925064	1.64401
1	2	0.907753	0.92405	0.87836	1.34603
1	3	0.901916	0.921776	0.903003	1.71278
1	4	1.01933	1.05565	0.938789	2.29178
1	5	1.01169	1.04169	1.02382	3.24493
1	6	0.920052	1.02207	0.970021	2.51061
1	7	1.04488	1.06099	1.1301	3.8823
1	8	1.03947	1.13075	1.13472	3.80088
1	9	0.951973	0.970122	0.888523	2.35864
2	1	1.05442	1.03908	1.00933	0.913455
2	2	1.00143	0.93713	0.871459	0.921175
2	3	0.941827	0.946803	0.923827	0.93416
2	4	1.14313	1.0827	0.972706	1.05552
2	5	1.04526	1.04871	1.05737	0.989276
2	6	1.04614	1.11587	1.05282	1.10451
2	7	1.0366	1.05471	0.978076	1.44892
2	8	1.16801	0.989532	1.18913	1.95115
2	9	1.22053	1.15601	0.810427	1.72221
3	1	1.01799	0.997883	0.929013	0.978959
3	2	0.90193	1.02142	0.947658	1.04843
3	3	1.00418	1.08875	1.13589	1.23468
3	4	0.98602	1.20726	0.96145	1.18454
3	5	1.06043	1.09777	1.00986	1.20596
3	6	0.968827	1.25358	1.46782	1.4351
3	7	1.06193	0.99893	1.27663	1.84519
3	8	0.880136	0.958605	0.972706	1.77089
3	9	0.862268	1.03227	1.07295	1.93119

## Sheet: Fig. 6e
		Average Ultra-harmonic emissions				Average Ultra-harmonic emissions
Animal	Pulse	Aggregation	Uncaging	Animal	Pulse	Standard 0.75MPa	Standard 1.5MPa
1	1	0.0253347	0.0166792	1	1	-0.163776	20.0864
1	2	0.0446481	-0.260249	1	2	-0.067895	17.9445
1	3	-0.0151101	0.162571	1	3	0.0864789	9.7749
1	4	0.0813484	0.211875	1	4	0.203816	27.8075
1	5	0.0740062	-0.181036	1	5	-0.259955	347.103
1	6	0.0925543	0.412103	1	6	0.125355	24.6628
1	7	0.0360679	-0.291839	1	7	-0.0617165	50.6044
2	1	-0.0832492	-0.25623	1	8	-0.0482748	131.893
2	2	0.0964682	-0.291081	1	9	0.150145	23.6991
2	3	0.00334106	0.26845	1	10	0.0532202	98.7699
2	4	0.0145983	-0.393447	1	11	0.168053	42.9742
2	5	-0.162009	-0.279574	1	12	-0.0837116	58.1327
2	6	0.203968	0.0242895	1	13	0.0934243	20.8299
2	7	0.152324	0.206762	1	14	0.168136	13.9197
3	1	0.163371	-0.152462	1	15	0.109126	334.574
3	2	-0.0105843	0.616	1	16	-0.0658786	21.1211
3	3	0.477129	0.32008	1	17	-0.0660574	320.929
3	4	-0.164613	-0.0408002	1	18	0.0971044	20.4487
3	5	-0.131952	-0.391111	1	19	-0.0656041	470.491
3	6	0.0536875	0.0350312	1	20	0.287164	43.2404
3	7	0.0618846	-0.0693044	1	21	0.158055	187.47
				1	22	-0.0130473	167.261
				1	23	0.0986273	120.357
				1	24	-0.0157576	7.7249
				1	25	-0.0235269	288.714
				1	26	0.0927464	41.0973
				1	27	0.136461	16.962
				1	28	0.0928916	136.437
				1	29	0.172802	26.3794
				1	30	0.0224539	14.8426
				1	31	-0.0649133	9.847
				1	32	0.0513046	32.7209
				1	33	-0.132509	14.877
				1	34	0.0129956	36.264
				1	35	3.39034	18.4088
				1	36	-0.0088861	37.8644
				1	37	-0.0251692	33.4024
				1	38	11.8989	3.9672
				1	39	-0.0072871	270.84
				1	40	-0.0912579	34.7713
				1	41	0.0845434	6.2848
				1	42	7.25685	8.6788
				1	43	0.140832	4.0875
				1	44	0.0254675	19.7577
				1	45	0.294042	35.1326
				1	46	-0.053998	15.5044
				1	47	4.67445	67.8878
				1	48	0.118082	65.6544
				1	49	0.20497	5.8607
				1	50	0.144323	52.1243
				2	1	-0.0151461	18.9088
				2	2	-0.0908917	1.98874
				2	3	0.223688	18.7686
				2	4	0.0911863	2.83999
				2	5	-0.194436	20.0827
				2	6	-0.003272	-0.0024379
				2	7	0.0664556	54.5841
				2	8	0.0768389	12.1823
				2	9	0.00059633	20.6013
				2	10	0.0218481	82.3929
				2	11	0.121682	7.97176
				2	12	0.104449	86.9306
				2	13	-0.0053993	22.0417
				2	14	0.0507748	29.2346
				2	15	0.0717322	60.9055
				2	16	-0.0261035	11.1629
				2	17	-0.153258	7.29942
				2	18	0.0948732	35.9609
				2	19	-0.019129	142.206
				2	20	-0.0260906	1.93013
				2	21	-0.127062	21.732
				2	22	0.0311853	14.1445
				2	23	0.0078253	14.8103
				2	24	0.293357	45.6619
				2	25	0.0194601	5.05251
				2	26	-0.0798598	-0.82177
				2	27	0.0511921	11.165
				2	28	-0.0449084	-0.729966
				2	29	-0.0421705	118.163
				2	30	0.159152	-0.286722
				2	31	-0.0196787	80.0547
				2	32	0.160757	9.98435
				2	33	0.0141767	235.817
				2	34	-0.145127	-0.329715
				2	35	-0.131442	12.1293
				2	36	0.054582	17.8058
				2	37	0.0467714	82.2178
				2	38	0.162404	5.95489
				2	39	0.00353409	7.71689
				2	40	-0.11911	2.55637
				2	41	-0.225655	60.8268
				2	42	0.153993	40.897
				2	43	-0.0331475	14.4852
				2	44	2.18679	5.51152
				2	45	-0.0533548	0.197307
				2	46	0.133984	4.8823
				2	47	0.122727	16.4158
				2	48	-0.0718767	6.38835
				2	49	-0.119158	2.97072
				2	50	0.068428	3.36012
				3	1	9.2478	10.2257
				3	2	-0.0768348	5.40446
				3	3	0.188207	6.65144
				3	4	-0.0305452	2.29022
				3	5	-0.0894288	4.20649
				3	6	6.00601	5.8116
				3	7	0.243546	9.34243
				3	8	-0.186828	-0.0034272
				3	9	-0.0819674	18.3139
				3	10	0.0249694	8.54063
				3	11	-0.225554	3.67484
				3	12	0.210387	5.43423
				3	13	-0.0377701	2.90254
				3	14	-0.156298	9.39627
				3	15	0.032215	11.0225
				3	16	-0.0164493	0.142368
				3	17	0.150564	8.68053
				3	18	0.16643	25.087
				3	19	1.40654	41.4478
				3	20	-0.0071399	13.0061
				3	21	-0.0859327	1.81479
				3	22	0.138815	68.388
				3	23	0.0124523	3.43036
				3	24	-0.069486	0.44056
				3	25	0.0612944	8.82987
				3	26	0.122578	38.281
				3	27	0.0166828	6.96217
				3	28	0.0824814	8.7604
				3	29	-0.0051713	1.09161
				3	30	-0.0535047	5.09142
				3	31	0.03773	4.01073
				3	32	-0.107051	8.10395
				3	33	-0.0329071	0.448854
				3	34	0.175354	5.6184
				3	35	-0.121334	10.9548
				3	36	-0.128941	59.974
				3	37	0.00800869	156.791
				3	38	13.3505	87.2257
				3	39	0.0858128	0.350706
				3	40	0.210593	0.17413
				3	41	-0.156543	23.9771
				3	42	0.195959	4.08132
				3	43	0.155469	8.37677
				3	44	-0.217559	10.0604
				3	45	0.054123	15.6216
				3	46	0.128638	7.75724
				3	47	15.4979	7.12825
				3	48	0.0184962	1.81039
				3	49	0.397119	5.36069
				3	50	0.110631	10.5844

[truncated: 8 more sheets: Fig. 6f, Supplementary Fig. 1a, Supplementary Fig. 1b, Supplementary Fig. 6b, Supplementary Fig. 7a, Supplementary Fig. 7b, Supplementary Fig. 8c, Supplementary Fig. 10]
